# Supplementary material for: GenSeed-HMM: A Tool for Progressive Assembly Using Profile HMMs as Seeds and its Application in Alpavirinae Viral Discovery from Metagenomic Data
Source: Front Microbiol. 2016 Mar 4;7:269. doi: 10.3389/fmicb.2016.00269 (PMC4777721; doi:10.3389/fmicb.2016.00269)
Supplement: Supplementary file 1 [file DataSheet1.ZIP]

Archive with 24 entries (21 files):
- HMMs/
- HMMs/VP1_R1.hmm
- __MACOSX/
- __MACOSX/HMMs/
- __MACOSX/HMMs/._VP1_R1.hmm
- HMMs/VP1_R2.hmm
- __MACOSX/HMMs/._VP1_R2.hmm
- HMMs/VP1_R3.hmm
- __MACOSX/HMMs/._VP1_R3.hmm
- HMMs/VP1_R4.hmm
- __MACOSX/HMMs/._VP1_R4.hmm
- HMMs/VP1_R5.hmm
- __MACOSX/HMMs/._VP1_R5.hmm
- HMMs/VP1_R6.hmm
- __MACOSX/HMMs/._VP1_R6.hmm
- HMMs/VP4_R1.hmm
- __MACOSX/HMMs/._VP4_R1.hmm
- HMMs/VP4_R2.hmm
- __MACOSX/HMMs/._VP4_R2.hmm
- HMMs/VP4_R3.hmm
- __MACOSX/HMMs/._VP4_R3.hmm
- HMMs/VP4_R4.hmm
- __MACOSX/HMMs/._VP4_R4.hmm
- __MACOSX/._HMMs
