# Supplementary material for: GenSeed-HMM: A Tool for Progressive Assembly Using Profile HMMs as Seeds and its Application in Alpavirinae Viral Discovery from Metagenomic Data
Source: Front Microbiol. 2016 Mar 4;7:269. doi: 10.3389/fmicb.2016.00269 (PMC4777721; doi:10.3389/fmicb.2016.00269)
Supplement: Supplementary file 1 [file DataSheet1.ZIP › HMMs/VP1_R1.hmm]

HMMER3/b [3.0 | March 2010]
NAME  vp1AlpaR1
LENG  62
ALPH  amino
RF    no
CS    no
MAP   yes
DATE  Wed Dec 31 09:21:38 2014
NSEQ  33
EFFN  5.393921
CKSUM 1596581553
STATS LOCAL MSV       -8.2871  0.71889
STATS LOCAL VITERBI   -8.6969  0.71889
STATS LOCAL FORWARD   -4.2583  0.71889
HMM          A        C        D        E        F        G        H        I        K        L        M        N        P        Q        R        S        T        V        W        Y   
            m->m     m->i     m->d     i->m     i->i     d->m     d->d
  COMPO   2.57905  4.57869  3.01389  2.73562  3.19658  2.76321  4.00024  2.85945  2.91346  2.52683  3.53364  2.86868  3.72489  2.83543  2.95600  2.55754  2.82208  2.67217  4.26745  3.09610
          2.68618  4.42225  2.77519  2.73123  3.46354  2.40513  3.72494  3.29354  2.67741  2.69355  4.24690  2.90347  2.73739  3.18146  2.89801  2.37887  2.77519  2.98518  4.58477  3.61503
          0.00665  5.41195  6.13430  0.61958  0.77255  0.00000        *
      1   1.63103  5.60807  2.88899  2.37937  4.95040  3.85607  4.05755  4.43609  2.80137  3.91302  4.65234  2.27834  4.25909  2.03544  3.29664  2.21385  2.51606  3.99784  6.04334  4.63066      1 - -
          2.68618  4.42225  2.77519  2.73123  3.46354  2.40513  3.72494  3.29354  2.67741  2.69355  4.24690  2.90347  2.73739  3.18146  2.89801  2.37887  2.77519  2.98518  4.58477  3.61503
          0.00665  5.41195  6.13430  0.61958  0.77255  0.48576  0.95510
      2   4.86288  5.97826  6.84035  6.26477  2.53439  6.36498  6.50222  1.92722  6.15914  0.39473  3.62225  6.54805  6.15752  5.78840  5.98476  5.82362  5.03857  3.49220  6.23191  5.29585      2 - -
          2.68618  4.42225  2.77519  2.73123  3.46354  2.40513  3.72494  3.29354  2.67741  2.69355  4.24690  2.90347  2.73739  3.18146  2.89801  2.37887  2.77519  2.98518  4.58477  3.61503
          0.00665  5.41195  6.13430  0.61958  0.77255  0.48576  0.95510
      3   2.23064  5.54514  3.80037  3.28518  5.18479  4.04971  4.42346  4.61453  3.02962  4.13427  4.92605  1.76826  4.54546  3.55559  0.99106  3.36363  2.62426  4.17631  6.26891  4.96736      3 - -
          2.68618  4.42225  2.77519  2.73123  3.46354  2.40513  3.72494  3.29354  2.67741  2.69355  4.24690  2.90347  2.73739  3.18146  2.89801  2.37887  2.77519  2.98518  4.58477  3.61503
          0.00665  5.41195  6.13430  0.61958  0.77255  0.48576  0.95510
      4   2.02233  4.57223  4.71650  4.12342  2.74111  4.24938  4.56085  2.65087  3.98265  1.50613  2.98742  2.77815  4.61721  2.71578  3.37249  3.54238  3.35939  2.45692  5.18682  2.91750      4 - -
          2.68618  4.42225  2.77519  2.73123  3.46354  2.40513  3.72494  3.29354  2.67741  2.69355  4.24690  2.90347  2.73739  3.18146  2.89801  2.37887  2.77519  2.98518  4.58477  3.61503
          0.00665  5.41195  6.13430  0.61958  0.77255  0.48576  0.95510
      5   1.17081  5.17153  3.57433  3.01615  4.38787  3.32600  4.16635  3.78682  2.51853  2.84949  4.25981  3.51758  4.33790  2.54354  3.44602  2.77667  2.90689  2.49706  5.70412  4.39627      5 - -
          2.68618  4.42225  2.77519  2.73123  3.46354  2.40513  3.72494  3.29354  2.67741  2.69355  4.24690  2.90347  2.73739  3.18146  2.89801  2.37887  2.77519  2.98518  4.58477  3.61503
          0.00665  5.41195  6.13430  0.61958  0.77255  0.48576  0.95510
      6   3.07429  5.57763  3.31825  1.55132  4.91986  3.84621  4.03492  4.40354  2.45046  3.88140  3.37947  2.33724  4.24090  2.12460  3.26163  2.18208  2.41597  3.96683  6.01167  4.60272      6 - -
          2.68618  4.42225  2.77519  2.73123  3.46354  2.40513  3.72494  3.29354  2.67741  2.69355  4.24690  2.90347  2.73739  3.18146  2.89801  2.37887  2.77519  2.98518  4.58477  3.61503
          0.00665  5.41195  6.13430  0.61958  0.77255  0.48576  0.95510
      7   1.47877  3.85200  3.51027  2.94870  3.69306  3.93047  3.04057  3.93735  1.61354  3.54189  4.35786  3.46435  4.31902  3.28049  2.36138  3.13650  3.32927  3.61795  5.78412  3.50349      7 - -
          2.68618  4.42225  2.77519  2.73123  3.46354  2.40513  3.72494  3.29354  2.67741  2.69355  4.24690  2.90347  2.73739  3.18146  2.89801  2.37887  2.77519  2.98518  4.58477  3.61503
          0.00665  5.41195  6.13430  0.61958  0.77255  0.48576  0.95510
      8   3.32183  4.67728  5.29505  4.68755  3.72138  4.52165  4.86562  1.95769  4.48180  1.33305  2.69667  4.68446  4.86506  4.60357  4.49112  3.83977  2.95415  1.51339  5.33004  2.56130      8 - -
          2.68618  4.42225  2.77519  2.73123  3.46354  2.40513  3.72494  3.29354  2.67741  2.69355  4.24690  2.90347  2.73739  3.18146  2.89801  2.37887  2.77519  2.98518  4.58477  3.61503
          0.00665  5.41195  6.13430  0.61958  0.77255  0.48576  0.95510
      9   3.89607  6.22526  2.62336  3.21990  4.46266  4.28201  4.59494  5.00558  3.63166  4.45282  5.38347  3.76721  4.84783  0.68885  4.10321  3.81552  4.16507  4.65512  5.95656  1.70908      9 - -
          2.68618  4.42225  2.77519  2.73123  3.46354  2.40513  3.72494  3.29354  2.67741  2.69355  4.24690  2.90347  2.73739  3.18146  2.89801  2.37887  2.77519  2.98518  4.58477  3.61503
          0.00665  5.41195  6.13430  0.61958  0.77255  0.48576  0.95510
     10   3.16614  5.67118  2.71143  2.47637  5.02468  3.90566  4.09423  4.50503  1.49223  3.97065  4.71499  1.96963  4.30977  3.19427  1.69698  3.12378  3.05712  4.06748  6.08858  4.68788     10 - -
          2.68618  4.42225  2.77519  2.73123  3.46354  2.40513  3.72494  3.29354  2.67741  2.69355  4.24690  2.90347  2.73739  3.18146  2.89801  2.37887  2.77519  2.98518  4.58477  3.61503
          0.00665  5.41195  6.13430  0.61958  0.77255  0.48576  0.95510
     11   5.16892  6.16217  6.20728  6.09998  1.78513  5.77783  4.50750  4.74521  5.86650  3.96209  1.66963  5.37210  6.03393  5.52981  5.65819  5.17155  5.36600  4.68897  1.18293  1.39933     11 - -
          2.68618  4.42225  2.77519  2.73123  3.46354  2.40513  3.72494  3.29354  2.67741  2.69355  4.24690  2.90347  2.73739  3.18146  2.89801  2.37887  2.77519  2.98518  4.58477  3.61503
          0.00665  5.41195  6.13430  0.61958  0.77255  0.48576  0.95510
     12   2.73028  5.11149  4.13831  3.51131  4.26625  4.23704  4.38306  3.61561  1.56959  1.31259  2.37895  3.91254  4.60310  3.64371  2.51248  3.50561  3.54366  3.39664  5.64035  4.42394     12 - -
          2.68618  4.42225  2.77519  2.73123  3.46354  2.40513  3.72494  3.29354  2.67741  2.69355  4.24690  2.90347  2.73739  3.18146  2.89801  2.37887  2.77519  2.98518  4.58477  3.61503
          0.00665  5.41195  6.13430  0.61958  0.77255  0.48576  0.95510
     13   4.01089  6.77924  1.44551  1.01421  6.03763  4.14889  4.75632  5.62038  3.87127  5.04830  5.91868  1.60680  4.81397  2.85259  4.55359  3.84159  4.31327  5.13559  7.18932  5.58701     13 - -
          2.68618  4.42225  2.77519  2.73123  3.46354  2.40513  3.72494  3.29354  2.67741  2.69355  4.24690  2.90347  2.73739  3.18146  2.89801  2.37887  2.77519  2.98518  4.58477  3.61503
          0.00665  5.41195  6.13430  0.61958  0.77255  0.48576  0.95510
     14   3.71442  5.03800  5.58183  4.99237  4.00117  4.98635  5.35149  1.50821  4.74934  1.33837  3.86976  5.09393  5.27598  4.95239  1.60493  4.32400  3.94766  1.88821  5.79860  4.65796     14 - -
          2.68618  4.42225  2.77519  2.73123  3.46354  2.40513  3.72494  3.29354  2.67741  2.69355  4.24690  2.90347  2.73739  3.18146  2.89801  2.37887  2.77519  2.98518  4.58477  3.61503
          0.00665  5.41195  6.13430  0.61958  0.77255  0.48576  0.95510
     15   1.79540  4.67202  4.39730  3.82070  3.79409  4.19000  4.49557  1.63363  3.73107  2.41127  3.79307  2.61913  4.57033  3.98253  3.97609  2.35123  2.32111  2.60017  5.28884  4.08653     15 - -
          2.68618  4.42225  2.77519  2.73123  3.46354  2.40513  3.72494  3.29354  2.67741  2.69355  4.24690  2.90347  2.73739  3.18146  2.89801  2.37887  2.77519  2.98518  4.58477  3.61503
          0.00665  5.41195  6.13430  0.61958  0.77255  0.48576  0.95510
     16   1.79449  4.73988  4.16916  3.59759  2.39023  3.18025  4.40843  3.21791  3.53267  2.12942  2.88126  3.95018  4.51307  1.74441  3.83819  2.80779  3.34701  3.00605  5.33545  4.11839     16 - -
          2.68618  4.42225  2.77519  2.73123  3.46354  2.40513  3.72494  3.29354  2.67741  2.69355  4.24690  2.90347  2.73739  3.18146  2.89801  2.37887  2.77519  2.98518  4.58477  3.61503
          0.00665  5.41195  6.13430  0.61958  0.77255  0.48576  0.95510
     17   1.72256  2.98094  4.92958  4.32600  2.36988  4.28417  4.61183  2.10010  4.14703  2.72960  3.65741  4.39062  4.65081  4.31036  2.54144  2.53740  3.36773  1.88660  5.16000  3.97969     17 - -
          2.68618  4.42225  2.77519  2.73123  3.46354  2.40513  3.72494  3.29354  2.67741  2.69355  4.24690  2.90347  2.73739  3.18146  2.89801  2.37887  2.77519  2.98518  4.58477  3.61503
          0.00665  5.41195  6.13430  0.61958  0.77255  0.48576  0.95510
     18   2.18308  5.50953  3.36286  2.80900  4.84914  2.12568  4.06238  4.31657  2.38269  3.82506  4.57934  2.73216  4.25773  3.16884  2.88787  1.46701  2.94515  3.40102  5.97974  4.58762     18 - -
          2.68618  4.42225  2.77519  2.73123  3.46354  2.40513  3.72494  3.29354  2.67741  2.69355  4.24690  2.90347  2.73739  3.18146  2.89801  2.37887  2.77519  2.98518  4.58477  3.61503
          0.00665  5.41195  6.13430  0.61958  0.77255  0.48576  0.95510
     19   3.65752  6.16337  1.73709  3.00349  5.62292  0.84063  4.59339  5.14341  2.87281  4.62216  5.42854  3.57448  2.68765  3.74235  4.11248  2.92170  3.95762  4.66832  6.76829  5.28629     19 - -
          2.68618  4.42225  2.77519  2.73123  3.46354  2.40513  3.72494  3.29354  2.67741  2.69355  4.24690  2.90347  2.73739  3.18146  2.89801  2.37887  2.77519  2.98518  4.58477  3.61503
          0.00665  5.41195  6.13430  0.61958  0.77255  0.48576  0.95510
     20   3.07662  5.45832  3.37760  2.82284  2.83493  1.72467  4.06402  4.20760  2.28290  3.22622  4.51395  2.94072  4.26308  2.06665  3.30087  2.12685  3.00271  3.82338  5.92256  4.54435     20 - -
          2.68618  4.42225  2.77519  2.73123  3.46354  2.40513  3.72494  3.29354  2.67741  2.69355  4.24690  2.90347  2.73739  3.18146  2.89801  2.37887  2.77519  2.98518  4.58477  3.61503
          0.00665  5.41195  6.13430  0.61958  0.77255  0.48576  0.95510
     21   3.11414  5.61099  2.19156  2.79148  4.96392  3.20039  4.07785  4.44834  2.82390  3.92813  4.66994  2.34002  4.27386  3.17868  1.83959  2.01568  1.96598  4.01027  6.06034  4.64947     21 - -
          2.68618  4.42225  2.77519  2.73123  3.46354  2.40513  3.72494  3.29354  2.67741  2.69355  4.24690  2.90347  2.73739  3.18146  2.89801  2.37887  2.77519  2.98518  4.58477  3.61503
          0.00665  5.41195  6.13430  0.61958  0.77255  0.48576  0.95510
     22   2.74759  5.10620  4.52910  4.15519  3.77830  4.32892  4.72181  3.72301  4.11685  3.46131  4.42079  2.76727  4.86103  4.38306  4.35425  3.71319  3.78229  2.60909  5.35502  0.59210     22 - -
          2.68618  4.42225  2.77519  2.73123  3.46354  2.40513  3.72494  3.29354  2.67741  2.69355  4.24690  2.90347  2.73739  3.18146  2.89801  2.37887  2.77519  2.98518  4.58477  3.61503
          0.00665  5.41195  6.13430  0.61958  0.77255  0.48576  0.95510
     23   2.60135  5.62396  3.40053  2.83965  4.98138  2.97277  4.07463  4.45364  1.79716  3.92473  4.67149  3.05025  4.29861  2.92918  1.54036  1.85743  3.37070  4.02345  6.04458  4.65651     23 - -
          2.68618  4.42225  2.77519  2.73123  3.46354  2.40513  3.72494  3.29354  2.67741  2.69355  4.24690  2.90347  2.73739  3.18146  2.89801  2.37887  2.77519  2.98518  4.58477  3.61503
          0.00665  5.41195  6.13430  0.61958  0.77255  0.48576  0.95510
     24   2.44791  5.96250  1.07834  2.06168  5.29278  2.55609  4.30727  4.79779  3.14180  4.26550  5.02952  3.43095  4.46513  2.62802  3.67371  2.45007  3.65104  4.34960  6.39811  4.94527     24 - -
          2.68618  4.42225  2.77519  2.73123  3.46354  2.40513  3.72494  3.29354  2.67741  2.69355  4.24690  2.90347  2.73739  3.18146  2.89801  2.37887  2.77519  2.98518  4.58477  3.61503
          0.00665  5.41195  6.13430  0.61958  0.77255  0.48576  0.95510
     25   3.33360  4.72830  5.04740  4.46996  2.58782  4.45656  4.59244  2.24930  4.29537  2.86693  3.83092  4.51119  4.81464  1.46361  4.36637  3.76287  3.56442  2.42904  1.74121  2.73509     25 - -
          2.68618  4.42225  2.77519  2.73123  3.46354  2.40513  3.72494  3.29354  2.67741  2.69355  4.24690  2.90347  2.73739  3.18146  2.89801  2.37887  2.77519  2.98518  4.58477  3.61503
          0.00665  5.41195  6.13430  0.61958  0.77255  0.48576  0.95510
     26   3.56567  4.90294  5.54420  4.93422  2.76069  4.77702  5.10211  1.35790  4.73106  1.39916  2.08624  4.94473  5.07674  4.80114  4.71891  4.10139  3.79190  2.24323  5.48639  2.83705     26 - -
          2.68618  4.42225  2.77519  2.73123  3.46354  2.40513  3.72494  3.29354  2.67741  2.69355  4.24690  2.90347  2.73739  3.18146  2.89801  2.37887  2.77519  2.98518  4.58477  3.61503
          0.00665  5.41195  6.13430  0.61958  0.77255  0.48576  0.95510
     27   2.74736  5.56262  3.32778  1.40809  4.90057  3.84754  4.03422  4.38059  2.11296  2.91034  3.43379  2.70796  4.24065  2.43646  2.56705  3.03723  3.30227  3.94948  5.99902  3.40600     27 - -
          2.68618  4.42225  2.77519  2.73123  3.46354  2.40513  3.72494  3.29354  2.67741  2.69355  4.24690  2.90347  2.73739  3.18146  2.89801  2.37887  2.77519  2.98518  4.58477  3.61503
          0.00665  5.41195  6.13430  0.61958  0.77255  0.48576  0.95510
     28   1.33470  5.26309  3.93818  3.44107  5.09083  2.41677  4.61813  4.53842  2.57194  4.12724  4.90991  3.84200  4.50195  3.77760  3.86998  2.24326  1.36238  4.05016  6.32509  5.01883     28 - -
          2.68618  4.42225  2.77519  2.73123  3.46354  2.40513  3.72494  3.29354  2.67741  2.69355  4.24690  2.90347  2.73739  3.18146  2.89801  2.37887  2.77519  2.98518  4.58477  3.61503
          0.00665  5.41195  6.13430  0.61958  0.77255  0.48576  0.95510
     29   2.74655  4.93460  3.82732  3.26229  3.18078  4.03955  1.71019  3.46048  3.22122  2.59933  4.03144  3.70864  4.42182  2.14128  2.52153  3.27194  3.05809  2.05963  5.49977  4.24463     29 - -
          2.68618  4.42225  2.77519  2.73123  3.46354  2.40513  3.72494  3.29354  2.67741  2.69355  4.24690  2.90347  2.73739  3.18146  2.89801  2.37887  2.77519  2.98518  4.58477  3.61503
          0.00665  5.41195  6.13430  0.61958  0.77255  0.48576  0.95510
     30   5.69454  6.45830  6.34127  6.39955  0.58037  5.99850  4.48632  5.20554  6.15380  4.25188  5.68501  5.45712  6.22841  5.66905  5.86047  5.42180  5.86610  5.18030  1.98623  1.46823     30 - -
          2.68618  4.42225  2.77519  2.73123  3.46354  2.40513  3.72494  3.29354  2.67741  2.69355  4.24690  2.90347  2.73739  3.18146  2.89801  2.37887  2.77519  2.98518  4.58477  3.61503
          0.00665  5.41195  6.13430  0.61958  0.77255  0.48576  0.95510
     31   2.57940  5.79152  1.61204  3.09141  5.43074  1.27497  4.56511  4.92713  3.46383  4.44016  5.22477  2.92708  4.58350  3.70943  3.99057  3.43182  1.78220  4.43342  6.59612  5.17397     31 - -
          2.68618  4.42225  2.77519  2.73123  3.46354  2.40513  3.72494  3.29354  2.67741  2.69355  4.24690  2.90347  2.73739  3.18146  2.89801  2.37887  2.77519  2.98518  4.58477  3.61503
          0.02736  5.41195  3.79315  0.61958  0.77255  0.48576  0.95510
     32   2.53883  4.65255  4.84048  4.27523  3.84244  2.98058  4.72388  2.07888  4.13701  2.91613  3.84870  4.37912  4.67453  4.33358  4.27168  2.32774  2.48934  1.07084  5.36499  4.18023     32 - -
          2.68618  4.42225  2.77519  2.73123  3.46354  2.40513  3.72494  3.29354  2.67741  2.69355  4.24690  2.90347  2.73739  3.18146  2.89801  2.37887  2.77519  2.98518  4.58477  3.61503
          0.00679  5.39139  6.11373  0.61958  0.77255  0.43709  1.03822
     33   3.27792  5.82048  1.98707  2.62907  5.15693  2.09234  4.20367  4.65409  1.50544  4.12281  4.87417  2.51583  4.38229  3.31294  3.50690  1.99136  3.51942  4.20859  6.25163  4.81668     33 - -
          2.68618  4.42225  2.77519  2.73123  3.46354  2.40513  3.72494  3.29354  2.67741  2.69355  4.24690  2.90347  2.73739  3.18146  2.89801  2.37887  2.77519  2.98518  4.58477  3.61503
          0.00665  5.41195  6.13430  0.61958  0.77255  0.48576  0.95510
     34   2.74689  4.81939  3.99535  3.04579  3.95493  3.49172  4.34301  2.34727  3.38102  1.80125  3.92295  2.86084  3.56055  3.39119  2.67278  2.53518  2.73772  2.21767  4.10396  3.61149     34 - -
          2.68618  4.42225  2.77519  2.73123  3.46354  2.40513  3.72494  3.29354  2.67741  2.69355  4.24690  2.90347  2.73739  3.18146  2.89801  2.37887  2.77519  2.98518  4.58477  3.61503
          0.14377  5.41195  2.04448  0.61958  0.77255  0.48576  0.95510
     35   2.58362  5.47673  2.85902  2.71241  4.80711  3.22284  3.97554  4.28186  2.71824  3.77695  4.52420  2.30314  2.49449  3.07783  2.36623  2.06313  3.23836  3.86010  5.92138  2.26450     35 - -
          2.68618  4.42225  2.77519  2.73123  3.46354  2.40513  3.72494  3.29354  2.67741  2.69355  4.24690  2.90347  2.73739  3.18146  2.89801  2.37887  2.77519  2.98518  4.58477  3.61503
          0.00763  5.27581  5.99816  0.61958  0.77255  0.46558  0.98824
     36   2.23587  5.01675  2.95955  2.46854  2.80648  3.96382  4.18849  2.88745  3.07833  2.33126  2.82717  3.57711  2.67672  2.41052  3.50138  2.83789  3.02872  3.31411  5.56472  3.39778     36 - -
          2.68618  4.42225  2.77519  2.73123  3.46354  2.40513  3.72494  3.29354  2.67741  2.69355  4.24690  2.90347  2.73739  3.18146  2.89801  2.37887  2.77519  2.98518  4.58477  3.61503
          0.05180  5.36651  3.08325  0.61958  0.77255  0.39092  1.12834
     37   2.46046  5.52598  1.84587  1.69650  4.85810  3.82510  4.01362  3.54183  2.35629  3.82573  3.70901  3.00027  3.10702  3.11425  3.24413  2.77695  3.27770  3.15195  5.96649  3.55690     37 - -
          2.68618  4.42225  2.77519  2.73123  3.46354  2.40513  3.72494  3.29354  2.67741  2.69355  4.24690  2.90347  2.73739  3.18146  2.89801  2.37887  2.77519  2.98518  4.58477  3.61503
          0.00694  5.36946  6.09180  0.61958  0.77255  0.39582  1.11818
     38   2.73942  5.36794  3.42545  2.42285  4.63308  3.88880  2.35244  4.06602  2.86246  1.95897  3.14501  2.68439  4.27974  2.91627  2.09332  3.08696  2.94895  3.71488  5.85144  3.19272     38 - -
          2.68618  4.42225  2.77519  2.73123  3.46354  2.40513  3.72494  3.29354  2.67741  2.69355  4.24690  2.90347  2.73739  3.18146  2.89801  2.37887  2.77519  2.98518  4.58477  3.61503
          0.00665  5.41195  6.13430  0.61958  0.77255  0.48576  0.95510
     39   2.88222  2.96383  4.62130  4.03546  3.71492  3.35325  4.54963  2.79048  3.91226  2.14373  3.72697  4.22894  3.14457  4.12816  4.08501  1.71494  1.82470  2.14257  5.22395  4.03331     39 - -
          2.68618  4.42225  2.77519  2.73123  3.46354  2.40513  3.72494  3.29354  2.67741  2.69355  4.24690  2.90347  2.73739  3.18146  2.89801  2.37887  2.77519  2.98518  4.58477  3.61503
          0.12686  5.41195  2.16558  0.61958  0.77255  0.48576  0.95510
     40   3.02214  5.52039  2.22791  1.68995  4.85864  3.22792  2.74728  4.34110  2.72435  2.89043  4.56339  2.05368  4.18717  3.08266  3.21751  2.98586  2.64021  3.90750  5.95655  3.68654     40 - -
          2.68618  4.42225  2.77519  2.73123  3.46354  2.40513  3.72494  3.29354  2.67741  2.69355  4.24690  2.90347  2.73739  3.18146  2.89801  2.37887  2.77519  2.98518  4.58477  3.61503
          0.00750  5.29259  6.01494  0.61958  0.77255  0.30132  1.34647
     41   3.08496  3.22076  3.45590  2.89690  4.59181  3.90395  2.91682  4.01699  2.21534  3.30115  2.15900  3.42165  4.29396  2.75012  2.41826  2.57637  1.90449  3.67833  5.82709  4.48139     41 - -
          2.68618  4.42225  2.77519  2.73123  3.46354  2.40513  3.72494  3.29354  2.67741  2.69355  4.24690  2.90347  2.73739  3.18146  2.89801  2.37887  2.77519  2.98518  4.58477  3.61503
          0.00665  5.41195  6.13430  0.61958  0.77255  0.48576  0.95510
     42   2.34705  2.19152  5.51845  5.34670  5.75825  3.92199  5.93954  5.22197  5.23345  4.92849  5.69917  4.77912  0.69266  5.36126  5.28973  1.71304  3.76895  4.42094  7.12546  6.06902     42 - -
          2.68618  4.42225  2.77519  2.73123  3.46354  2.40513  3.72494  3.29354  2.67741  2.69355  4.24690  2.90347  2.73739  3.18146  2.89801  2.37887  2.77519  2.98518  4.58477  3.61503
          0.00665  5.41195  6.13430  0.61958  0.77255  0.48576  0.95510
     43   2.51410  5.38171  2.76938  2.22914  4.65162  3.88365  3.35596  2.82752  2.51395  2.43467  3.27166  3.38912  4.27487  2.70124  2.90183  3.08081  2.21726  2.59018  5.86221  4.50180     43 - -
          2.68618  4.42225  2.77519  2.73123  3.46354  2.40513  3.72494  3.29354  2.67741  2.69355  4.24690  2.90347  2.73739  3.18146  2.89801  2.37887  2.77519  2.98518  4.58477  3.61503
          0.00665  5.41195  6.13430  0.61958  0.77255  0.48576  0.95510
     44   5.01912  6.08665  6.08174  5.88597  1.11030  5.68321  4.50762  4.65689  5.60937  2.82183  5.21023  5.30548  5.95308  5.42368  2.90437  5.06601  5.22145  4.58181  4.60241  0.76502     44 - -
          2.68618  4.42225  2.77519  2.73123  3.46354  2.40513  3.72494  3.29354  2.67741  2.69355  4.24690  2.90347  2.73739  3.18146  2.89801  2.37887  2.77519  2.98518  4.58477  3.61503
          0.00665  5.41195  6.13430  0.61958  0.77255  0.48576  0.95510
     45   3.22387  3.79891  4.95387  2.26964  3.72185  4.38239  4.71090  1.49387  4.19465  1.31784  3.71969  4.46152  4.74110  3.66272  4.29018  3.68651  3.45682  2.18750  5.27565  4.09558     45 - -
          2.68618  4.42225  2.77519  2.73123  3.46354  2.40513  3.72494  3.29354  2.67741  2.69355  4.24690  2.90347  2.73739  3.18146  2.89801  2.37887  2.77519  2.98518  4.58477  3.61503
          0.00665  5.41195  6.13430  0.61958  0.77255  0.48576  0.95510
     46   3.44872  2.84047  5.60960  5.44633  3.02044  0.30909  5.78173  4.79272  5.32934  4.50736  5.45407  4.96885  4.98857  5.45920  5.34828  3.68932  3.99295  4.29738  6.47557  5.10579     46 - -
          2.68618  4.42225  2.77519  2.73123  3.46354  2.40513  3.72494  3.29354  2.67741  2.69355  4.24690  2.90347  2.73739  3.18146  2.89801  2.37887  2.77519  2.98518  4.58477  3.61503
          0.00665  5.41195  6.13430  0.61958  0.77255  0.48576  0.95510
     47   3.22466  5.13993  5.22375  5.13028  5.81689  0.49146  5.91217  5.26328  5.17354  4.99776  5.77466  4.73294  4.79925  5.31074  5.26840  1.66867  3.80307  2.74873  7.17699  6.09587     47 - -
          2.68618  4.42225  2.77519  2.73123  3.46354  2.40513  3.72494  3.29354  2.67741  2.69355  4.24690  2.90347  2.73739  3.18146  2.89801  2.37887  2.77519  2.98518  4.58477  3.61503
          0.00665  5.41195  6.13430  0.61958  0.77255  0.48576  0.95510
     48   3.11331  4.72593  2.44431  3.11583  2.51719  4.14175  4.41379  2.15556  3.55284  2.92954  2.36746  3.96513  4.51732  3.30651  3.85130  2.21507  2.52412  2.73951  2.86246  4.10680     48 - -
          2.68618  4.42225  2.77519  2.73123  3.46354  2.40513  3.72494  3.29354  2.67741  2.69355  4.24690  2.90347  2.73739  3.18146  2.89801  2.37887  2.77519  2.98518  4.58477  3.61503
          0.00665  5.41195  6.13430  0.61958  0.77255  0.48576  0.95510
     49   2.58773  5.52194  2.73436  2.79260  3.84271  3.85594  4.04991  4.31449  2.79553  3.82045  4.57368  3.33599  4.25119  2.33683  2.68512  1.18026  2.61692  3.90232  5.97381  4.57871     49 - -
          2.68618  4.42225  2.77519  2.73123  3.46354  2.40513  3.72494  3.29354  2.67741  2.69355  4.24690  2.90347  2.73739  3.18146  2.89801  2.37887  2.77519  2.98518  4.58477  3.61503
          0.00665  5.41195  6.13430  0.61958  0.77255  0.48576  0.95510
     50   2.19488  5.42140  3.39306  2.83626  3.13158  2.98642  4.06950  4.14965  2.48681  3.28610  4.47896  3.37153  4.26637  2.09661  2.13790  2.10429  2.77709  3.07583  5.89287  4.52264     50 - -
          2.68618  4.42225  2.77519  2.73123  3.46354  2.40513  3.72494  3.29354  2.67741  2.69355  4.24690  2.90347  2.73739  3.18146  2.89801  2.37887  2.77519  2.98518  4.58477  3.61503
          0.00665  5.41195  6.13430  0.61958  0.77255  0.48576  0.95510
     51   2.65057  5.54620  2.42863  1.80802  4.87770  3.21395  4.03569  4.35422  2.77587  3.23767  3.12190  2.41375  4.24032  2.86694  3.26633  2.09944  3.04752  3.28704  5.98709  3.20373     51 - -
          2.68618  4.42225  2.77519  2.73123  3.46354  2.40513  3.72494  3.29354  2.67741  2.69355  4.24690  2.90347  2.73739  3.18146  2.89801  2.37887  2.77519  2.98518  4.58477  3.61503
          0.00665  5.41195  6.13430  0.61958  0.77255  0.48576  0.95510
     52   4.34710  5.53068  6.42066  5.88882  4.14056  5.88162  6.34700  0.92320  5.79223  1.23230  2.37054  6.06054  5.94882  5.74252  5.78355  5.30036  4.57342  1.96614  6.37184  5.37152     52 - -
          2.68618  4.42225  2.77519  2.73123  3.46354  2.40513  3.72494  3.29354  2.67741  2.69355  4.24690  2.90347  2.73739  3.18146  2.89801  2.37887  2.77519  2.98518  4.58477  3.61503
          0.00665  5.41195  6.13430  0.61958  0.77255  0.48576  0.95510
     53   3.08499  5.56692  1.82822  1.96802  4.89926  2.95492  4.04987  3.49079  2.79398  3.86724  4.61251  1.95270  4.25219  3.15139  3.28615  2.53750  2.89286  2.69883  6.00794  4.60308     53 - -
          2.68618  4.42225  2.77519  2.73123  3.46354  2.40513  3.72494  3.29354  2.67741  2.69355  4.24690  2.90347  2.73739  3.18146  2.89801  2.37887  2.77519  2.98518  4.58477  3.61503
          0.00665  5.41195  6.13430  0.61958  0.77255  0.48576  0.95510
     54   3.16291  4.53871  5.10149  4.48949  1.86387  4.33442  4.66887  1.60110  4.28186  2.37280  2.76867  4.48809  3.13386  4.41766  4.30020  2.42227  3.39528  1.87190  5.16720  3.99140     54 - -
          2.68618  4.42225  2.77519  2.73123  3.46354  2.40513  3.72494  3.29354  2.67741  2.69355  4.24690  2.90347  2.73739  3.18146  2.89801  2.37887  2.77519  2.98518  4.58477  3.61503
          0.00665  5.41195  6.13430  0.61958  0.77255  0.48576  0.95510
     55   3.17947  5.69737  2.99614  2.63051  5.03942  3.89437  4.11950  4.52736  2.87028  3.99971  4.74466  1.76401  4.31612  1.82168  2.67481  1.51787  3.41449  4.08759  6.12727  4.71014     55 - -
          2.68618  4.42225  2.77519  2.73123  3.46354  2.40513  3.72494  3.29354  2.67741  2.69355  4.24690  2.90347  2.73739  3.18146  2.89801  2.37887  2.77519  2.98518  4.58477  3.61503
          0.00665  5.41195  6.13430  0.61958  0.77255  0.48576  0.95510
     56   2.44159  5.47310  3.37949  1.24610  4.79635  3.88021  4.10531  4.24723  2.87071  3.78646  4.55872  2.73761  2.84308  3.22319  3.35393  3.09332  2.25976  2.55902  5.96703  4.58818     56 - -
          2.68618  4.42225  2.77519  2.73123  3.46354  2.40513  3.72494  3.29354  2.67741  2.69355  4.24690  2.90347  2.73739  3.18146  2.89801  2.37887  2.77519  2.98518  4.58477  3.61503
          0.00665  5.41195  6.13430  0.61958  0.77255  0.48576  0.95510
     57   4.21335  5.36759  6.39067  5.96174  4.73658  5.97378  6.87836  1.80181  5.95505  2.31881  4.41993  6.14873  6.12270  6.21023  6.14013  5.45603  4.47439  0.41870  7.02848  5.81713     57 - -
          2.68618  4.42225  2.77519  2.73123  3.46354  2.40513  3.72494  3.29354  2.67741  2.69355  4.24690  2.90347  2.73739  3.18146  2.89801  2.37887  2.77519  2.98518  4.58477  3.61503
          0.00665  5.41195  6.13430  0.61958  0.77255  0.48576  0.95510
     58   3.13320  4.56724  4.76798  2.46513  3.66643  4.26281  4.57764  2.00359  4.02328  2.46423  2.96517  4.30952  4.62975  4.21537  3.00560  3.55850  2.89330  1.41117  5.18496  2.38126     58 - -
          2.68618  4.42225  2.77519  2.73123  3.46354  2.40513  3.72494  3.29354  2.67741  2.69355  4.24690  2.90347  2.73739  3.18146  2.89801  2.37887  2.77519  2.98518  4.58477  3.61503
          0.00665  5.41195  6.13430  0.61958  0.77255  0.48576  0.95510
     59   2.11071  5.60278  3.43019  3.04170  5.17881  3.94039  4.36666  4.65878  3.15184  4.16851  4.93325  1.32769  4.45127  1.73107  3.62891  1.90253  3.55646  4.19031  6.31471  4.92636     59 - -
          2.68618  4.42225  2.77519  2.73123  3.46354  2.40513  3.72494  3.29354  2.67741  2.69355  4.24690  2.90347  2.73739  3.18146  2.89801  2.37887  2.77519  2.98518  4.58477  3.61503
          0.00665  5.41195  6.13430  0.61958  0.77255  0.48576  0.95510
     60   3.22329  5.37850  3.57361  3.09528  4.69938  3.99584  4.29005  4.11241  3.05906  3.71590  3.08417  1.77055  4.43983  2.58575  3.47928  3.26903  1.06040  3.78108  5.95744  4.63616     60 - -
          2.68618  4.42225  2.77519  2.73123  3.46354  2.40513  3.72494  3.29354  2.67741  2.69355  4.24690  2.90347  2.73739  3.18146  2.89801  2.37887  2.77519  2.98518  4.58477  3.61503
          0.00665  5.41195  6.13430  0.61958  0.77255  0.48576  0.95510
     61   1.96537  5.16116  4.01513  3.50550  4.83131  3.93348  4.62433  4.23566  3.49849  3.88521  4.70680  1.49107  4.51150  3.82246  3.91392  1.69930  2.00934  2.41043  6.14654  4.86913     61 - -
          2.68618  4.42225  2.77519  2.73123  3.46354  2.40513  3.72494  3.29354  2.67741  2.69355  4.24690  2.90347  2.73739  3.18146  2.89801  2.37887  2.77519  2.98518  4.58477  3.61503
          0.00665  5.41195  6.13430  0.61958  0.77255  0.48576  0.95510
     62   2.15230  5.33873  2.41324  2.60449  4.59037  1.94853  4.11359  2.85623  2.90645  1.95400  4.40766  2.76458  4.30039  3.25499  3.37702  2.88669  3.32453  3.67837  5.83380  4.48698     62 - -
          2.68618  4.42225  2.77519  2.73123  3.46354  2.40513  3.72494  3.29354  2.67741  2.69355  4.24690  2.90347  2.73739  3.18146  2.89801  2.37887  2.77519  2.98518  4.58477  3.61503
          0.00448  5.40978        *  0.61958  0.77255  0.00000        *
//
