# Supplementary material for: GenSeed-HMM: A Tool for Progressive Assembly Using Profile HMMs as Seeds and its Application in Alpavirinae Viral Discovery from Metagenomic Data
Source: Front Microbiol. 2016 Mar 4;7:269. doi: 10.3389/fmicb.2016.00269 (PMC4777721; doi:10.3389/fmicb.2016.00269)
Supplement: Supplementary file 1 [file DataSheet1.ZIP › HMMs/VP1_R2.hmm]

HMMER3/b [3.0 | March 2010]
NAME  vp1AlpaR2
LENG  10
ALPH  amino
RF    no
CS    no
MAP   yes
DATE  Wed Dec 31 09:21:39 2014
NSEQ  33
EFFN  33.000000
CKSUM 1231775116
STATS LOCAL MSV       -5.5015  0.78255
STATS LOCAL VITERBI   -5.7284  0.78255
STATS LOCAL FORWARD   -2.4415  0.78255
HMM          A        C        D        E        F        G        H        I        K        L        M        N        P        Q        R        S        T        V        W        Y   
            m->m     m->i     m->d     i->m     i->i     d->m     d->d
  COMPO   1.93703  4.11235  3.98043  4.12636  3.03364  1.31653  6.13379  2.80318  3.39084  2.74929  4.85796  3.88725  6.07115  2.81314  3.17707  2.64792  2.76372  3.43124  7.34547  3.54435
          2.68618  4.42225  2.77519  2.73123  3.46354  2.40513  3.72494  3.29354  2.67741  2.69355  4.24690  2.90347  2.73739  3.18146  2.89801  2.37887  2.77519  2.98518  4.58477  3.61503
          0.00122  7.10422  7.82657  0.61958  0.77255  0.00000        *
      1   1.13978  6.76743  7.47929  7.54902  7.78594  0.61124  7.91113  7.32633  7.40423  7.01832  7.71817  6.55608  6.46245  7.39388  7.27314  5.07542  2.12885  6.26860  9.11506  8.17216      1 - -
          2.68618  4.42225  2.77519  2.73123  3.46354  2.40513  3.72494  3.29354  2.67741  2.69355  4.24690  2.90347  2.73739  3.18146  2.89801  2.37887  2.77519  2.98518  4.58477  3.61503
          0.00122  7.10422  7.82657  0.61958  0.77255  0.48576  0.95510
      2   2.10368  6.72954  3.21499  2.07302  6.05675  5.04283  5.23192  2.94392  3.97398  3.26196  5.77495  2.20837  5.43593  2.08076  4.46365  1.81666  2.23330  2.81991  7.17308  5.77313      2 - -
          2.68618  4.42225  2.77519  2.73123  3.46354  2.40513  3.72494  3.29354  2.67741  2.69355  4.24690  2.90347  2.73739  3.18146  2.89801  2.37887  2.77519  2.98518  4.58477  3.61503
          0.00122  7.10422  7.82657  0.61958  0.77255  0.48576  0.95510
      3   2.63272  6.91534  7.63046  7.02084  1.50290  6.92920  7.21651  1.42478  6.84133  1.17465  2.92633  7.10833  7.07263  2.53313  6.77282  6.28240  5.85537  4.81885  7.36344  6.35624      3 - -
          2.68618  4.42225  2.77519  2.73123  3.46354  2.40513  3.72494  3.29354  2.67741  2.69355  4.24690  2.90347  2.73739  3.18146  2.89801  2.37887  2.77519  2.98518  4.58477  3.61503
          0.00122  7.10422  7.82657  0.61958  0.77255  0.48576  0.95510
      4   0.68193  6.54742  5.17396  4.59379  5.83247  1.87327  5.63743  5.21738  3.12990  2.62312  5.70819  5.04678  5.80900  4.83314  2.80833  2.67184  4.79981  4.92741  7.12709  3.54400      4 - -
          2.68618  4.42225  2.77519  2.73123  3.46354  2.40513  3.72494  3.29354  2.67741  2.69355  4.24690  2.90347  2.73739  3.18146  2.89801  2.37887  2.77519  2.98518  4.58477  3.61503
          0.00122  7.10422  7.82657  0.61958  0.77255  0.48576  0.95510
      5   2.44397  6.93740  6.58976  6.66439  7.85495  0.25458  7.70623  7.42959  7.00974  7.07939  7.81807  6.41637  6.54792  2.15693  7.09626  5.21388  5.60473  6.41374  9.11468  8.11339      5 - -
          2.68618  4.42225  2.77519  2.73123  3.46354  2.40513  3.72494  3.29354  2.67741  2.69355  4.24690  2.90347  2.73739  3.18146  2.89801  2.37887  2.77519  2.98518  4.58477  3.61503
          0.05254  7.10422  2.98853  0.61958  0.77255  0.48576  0.95510
      6   6.08180  7.96517  7.20379  5.78361  7.76329  6.49135  6.05305  6.87441  1.33478  2.45688  7.03484  5.97706  6.74479  1.43706  1.14915  6.03442  2.58764  6.60878  7.97602  7.01919      6 - -
          2.68618  4.42225  2.77519  2.73123  3.46354  2.40513  3.72494  3.29354  2.67741  2.69355  4.24690  2.90347  2.73739  3.18146  2.89801  2.37887  2.77519  2.98518  4.58477  3.61503
          0.00129  7.05297  7.77531  0.61958  0.77255  0.19665  1.72305
      7   2.41719  6.72171  7.22883  7.18037  7.03620  0.44188  7.57306  6.71689  7.09208  2.70385  7.23498  6.46963  6.44093  7.14184  7.04258  2.28341  5.42258  5.99514  8.49847  2.52133      7 - -
          2.68618  4.42225  2.77519  2.73123  3.46354  2.40513  3.72494  3.29354  2.67741  2.69355  4.24690  2.90347  2.73739  3.18146  2.89801  2.37887  2.77519  2.98518  4.58477  3.61503
          0.00122  7.10422  7.82657  0.61958  0.77255  0.48576  0.95510
      8   4.45212  2.58877  6.43289  5.81773  2.96224  5.62697  5.96345  1.69019  5.60025  3.03161  4.94269  5.79448  5.98956  5.72928  5.60380  1.55208  2.29279  1.50540  6.45187  2.83968      8 - -
          2.68618  4.42225  2.77519  2.73123  3.46354  2.40513  3.72494  3.29354  2.67741  2.69355  4.24690  2.90347  2.73739  3.18146  2.89801  2.37887  2.77519  2.98518  4.58477  3.61503
          0.00122  7.10422  7.82657  0.61958  0.77255  0.48576  0.95510
      9   1.72209  2.54805  2.03829  4.81361  6.54682  1.22175  6.03543  6.00059  4.87219  5.58260  6.36397  2.63912  5.93656  5.19197  5.32222  3.40766  2.83550  5.51253  7.77763  2.20933      9 - -
          2.68618  4.42225  2.77519  2.73123  3.46354  2.40513  3.72494  3.29354  2.67741  2.69355  4.24690  2.90347  2.73739  3.18146  2.89801  2.37887  2.77519  2.98518  4.58477  3.61503
          0.00122  7.10422  7.82657  0.61958  0.77255  0.48576  0.95510
     10   3.06858  6.00402  5.65446  5.08446  1.63005  1.38197  5.79995  2.16850  4.99741  4.23827  5.14751  5.37393  5.85726  3.41639  3.53226  2.20342  1.89304  4.29165  6.63693  5.43199     10 - -
          2.68618  4.42225  2.77519  2.73123  3.46354  2.40513  3.72494  3.29354  2.67741  2.69355  4.24690  2.90347  2.73739  3.18146  2.89801  2.37887  2.77519  2.98518  4.58477  3.61503
          0.00082  7.10382        *  0.61958  0.77255  0.00000        *
//
