# Supplementary material for: GenSeed-HMM: A Tool for Progressive Assembly Using Profile HMMs as Seeds and its Application in Alpavirinae Viral Discovery from Metagenomic Data
Source: Front Microbiol. 2016 Mar 4;7:269. doi: 10.3389/fmicb.2016.00269 (PMC4777721; doi:10.3389/fmicb.2016.00269)
Supplement: Supplementary file 1 [file DataSheet1.ZIP › HMMs/VP1_R3.hmm]

HMMER3/b [3.0 | March 2010]
NAME  vp1AlpaR3
LENG  17
ALPH  amino
RF    no
CS    no
MAP   yes
DATE  Wed Dec 31 09:21:38 2014
NSEQ  33
EFFN  33.000000
CKSUM 3205455756
STATS LOCAL MSV       -6.1532  0.73118
STATS LOCAL VITERBI   -5.9791  0.73118
STATS LOCAL FORWARD   -4.1383  0.73118
HMM          A        C        D        E        F        G        H        I        K        L        M        N        P        Q        R        S        T        V        W        Y   
            m->m     m->i     m->d     i->m     i->i     d->m     d->d
  COMPO   3.40687  3.51687  3.05337  2.78202  3.46131  2.79106  3.52306  2.12578  5.82488  2.55212  2.69799  4.47700  2.41005  4.75332  4.08216  3.23111  3.02084  2.28694  4.24135  2.23180
          2.68618  4.42225  2.77519  2.73123  3.46354  2.40513  3.72494  3.29354  2.67741  2.69355  4.24690  2.90347  2.73739  3.18146  2.89801  2.37887  2.77519  2.98518  4.58477  3.61503
          0.00122  7.10422  7.82657  0.61958  0.77255  0.00000        *
      1   5.90191  8.86016  2.24902  0.24457  8.05299  5.79119  6.54062  7.72268  5.88392  7.10736  8.11503  5.22005  6.53782  2.95028  6.75231  5.66198  3.37544  7.19379  9.26028  7.51010      1 - -
          2.68618  4.42225  2.77519  2.73123  3.46354  2.40513  3.72494  3.29354  2.67741  2.69355  4.24690  2.90347  2.73739  3.18146  2.89801  2.37887  2.77519  2.98518  4.58477  3.61503
          0.00122  7.10422  7.82657  0.61958  0.77255  0.48576  0.95510
      2   5.34809  8.00658  2.66485  2.12382  6.96192  5.62243  1.48872  6.83324  5.16387  6.27102  7.11646  2.45874  1.05818  5.30263  5.77920  5.21393  5.63020  6.37862  3.38836  2.51561      2 - -
          2.68618  4.42225  2.77519  2.73123  3.46354  2.40513  3.72494  3.29354  2.67741  2.69355  4.24690  2.90347  2.73739  3.18146  2.89801  2.37887  2.77519  2.98518  4.58477  3.61503
          0.00122  7.10422  7.82657  0.61958  0.77255  0.48576  0.95510
      3   4.86031  1.92732  7.26872  7.32845  7.77433  0.48268  7.85136  7.32135  7.26898  7.00590  7.71170  6.51682  6.46258  2.88224  7.19289  1.84267  5.46597  6.27349  9.09883  8.13351      3 - -
          2.68618  4.42225  2.77519  2.73123  3.46354  2.40513  3.72494  3.29354  2.67741  2.69355  4.24690  2.90347  2.73739  3.18146  2.89801  2.37887  2.77519  2.98518  4.58477  3.61503
          0.00122  7.10422  7.82657  0.61958  0.77255  0.48576  0.95510
      4   5.46109  6.68927  7.47439  7.00035  3.09575  6.86867  6.98070  1.72958  6.87048  4.64852  5.84623  6.96214  7.14392  7.00004  6.92030  6.25206  2.80755  1.43211  7.22906  0.79960      4 - -
          2.68618  4.42225  2.77519  2.73123  3.46354  2.40513  3.72494  3.29354  2.67741  2.69355  4.24690  2.90347  2.73739  3.18146  2.89801  2.37887  2.77519  2.98518  4.58477  3.61503
          0.00122  7.10422  7.82657  0.61958  0.77255  0.48576  0.95510
      5   6.12672  7.23248  8.26705  7.79497  1.61019  7.90515  8.51242  0.66829  7.78908  1.75921  5.45657  8.09447  7.79207  7.64437  7.78352  7.42746  6.35420  2.28632  8.21068  7.26601      5 - -
          2.68618  4.42225  2.77519  2.73123  3.46354  2.40513  3.72494  3.29354  2.67741  2.69355  4.24690  2.90347  2.73739  3.18146  2.89801  2.37887  2.77519  2.98518  4.58477  3.61503
          0.00122  7.10422  7.82657  0.61958  0.77255  0.48576  0.95510
      6   6.03157  7.15247  8.17498  7.71186  2.34646  7.78401  8.39758  1.84804  7.69947  4.03452  0.47346  7.96588  7.74189  7.63117  7.72861  7.28891  6.26699  2.34474  8.20164  7.16838      6 - -
          2.68618  4.42225  2.77519  2.73123  3.46354  2.40513  3.72494  3.29354  2.67741  2.69355  4.24690  2.90347  2.73739  3.18146  2.89801  2.37887  2.77519  2.98518  4.58477  3.61503
          0.00122  7.10422  7.82657  0.61958  0.77255  0.48576  0.95510
      7   5.01889  1.16750  2.53041  2.72898  6.15844  1.04506  6.39585  5.37767  5.66412  2.76981  6.14757  5.48081  6.28585  5.75404  6.07901  5.19818  5.35962  2.46417  7.63644  6.37790      7 - -
          2.68618  4.42225  2.77519  2.73123  3.46354  2.40513  3.72494  3.29354  2.67741  2.69355  4.24690  2.90347  2.73739  3.18146  2.89801  2.37887  2.77519  2.98518  4.58477  3.61503
          0.00122  7.10422  7.82657  0.61958  0.77255  0.48576  0.95510
      8   6.20807  7.30323  8.33992  7.85553  5.72022  7.99084  8.56605  0.53767  7.84845  1.72465  1.84206  8.18952  7.82024  7.63359  7.80548  7.52393  6.42747  2.70333  8.18966  7.31208      8 - -
          2.68618  4.42225  2.77519  2.73123  3.46354  2.40513  3.72494  3.29354  2.67741  2.69355  4.24690  2.90347  2.73739  3.18146  2.89801  2.37887  2.77519  2.98518  4.58477  3.61503
          0.00122  7.10422  7.82657  0.61958  0.77255  0.48576  0.95510
      9   2.12189  3.49146  6.40183  5.78653  4.89934  3.16406  5.93691  4.23878  5.57013  1.91947  3.01483  5.76639  5.96536  5.70022  5.57626  2.61807  1.81902  2.59891  6.42929  1.36741      9 - -
          2.68618  4.42225  2.77519  2.73123  3.46354  2.40513  3.72494  3.29354  2.67741  2.69355  4.24690  2.90347  2.73739  3.18146  2.89801  2.37887  2.77519  2.98518  4.58477  3.61503
          0.00122  7.10422  7.82657  0.61958  0.77255  0.48576  0.95510
     10   2.67837  5.97574  6.03710  5.46004  5.00112  5.58298  1.36758  4.45009  5.32314  4.19223  2.81037  5.61932  5.97796  5.53374  5.48016  1.26141  1.97856  4.25259  2.69269  3.05023     10 - -
          2.68618  4.42225  2.77519  2.73123  3.46354  2.40513  3.72494  3.29354  2.67741  2.69355  4.24690  2.90347  2.73739  3.18146  2.89801  2.37887  2.77519  2.98518  4.58477  3.61503
          0.00122  7.10422  7.82657  0.61958  0.77255  0.48576  0.95510
     11   1.70407  5.86842  6.48479  5.87314  2.61829  5.68544  6.02902  1.07350  5.65911  1.92278  4.98980  2.96505  6.04632  5.79031  5.66564  3.26214  4.73562  2.11983  6.51618  5.33949     11 - -
          2.68618  4.42225  2.77519  2.73123  3.46354  2.40513  3.72494  3.29354  2.67741  2.69355  4.24690  2.90347  2.73739  3.18146  2.89801  2.37887  2.77519  2.98518  4.58477  3.61503
          0.00122  7.10422  7.82657  0.61958  0.77255  0.48576  0.95510
     12   4.74444  6.35607  6.85570  6.35743  5.83615  5.66299  6.65909  4.98373  5.90612  4.88723  2.58531  6.16432  6.29756  6.25478  2.57717  2.57509  1.15844  0.88686  7.34898  6.19068     12 - -
          2.68618  4.42225  2.77519  2.73123  3.46354  2.40513  3.72494  3.29354  2.67741  2.69355  4.24690  2.90347  2.73739  3.18146  2.89801  2.37887  2.77519  2.98518  4.58477  3.61503
          0.00122  7.10422  7.82657  0.61958  0.77255  0.48576  0.95510
     13   8.29261  8.91495  8.43852  8.53026  9.08513  7.50025  9.06660  9.50362  8.72959  8.55372  9.90077  8.83262  0.00316  9.03488  8.47883  8.66718  8.72415  9.09017  9.37386  9.32808     13 - -
          2.68618  4.42225  2.77519  2.73123  3.46354  2.40513  3.72494  3.29354  2.67741  2.69355  4.24690  2.90347  2.73739  3.18146  2.89801  2.37887  2.77519  2.98518  4.58477  3.61503
          0.00122  7.10422  7.82657  0.61958  0.77255  0.48576  0.95510
     14   2.56221  6.24828  2.53186  2.73971  5.41741  5.24955  5.48114  4.79418  4.39187  1.65426  1.89642  3.58805  5.63585  4.72034  1.70082  4.47747  4.57426  1.88665  6.80339  5.53281     14 - -
          2.68618  4.42225  2.77519  2.73123  3.46354  2.40513  3.72494  3.29354  2.67741  2.69355  4.24690  2.90347  2.73739  3.18146  2.89801  2.37887  2.77519  2.98518  4.58477  3.61503
          0.00122  7.10422  7.82657  0.61958  0.77255  0.48576  0.95510
     15   4.81331  6.14582  6.82194  6.22848  5.25294  6.05891  6.43330  2.01429  6.03267  1.24530  5.20944  6.22790  1.82517  6.16499  6.04847  5.38667  2.60457  1.48254  6.88916  2.60174     15 - -
          2.68618  4.42225  2.77519  2.73123  3.46354  2.40513  3.72494  3.29354  2.67741  2.69355  4.24690  2.90347  2.73739  3.18146  2.89801  2.37887  2.77519  2.98518  4.58477  3.61503
          0.00122  7.10422  7.82657  0.61958  0.77255  0.48576  0.95510
     16   2.73925  5.93849  0.78216  5.94666  2.57228  5.76837  6.10193  2.58668  5.73678  2.48002  5.03566  5.93120  6.12318  5.86556  5.74528  5.08468  4.81095  2.00036  6.57658  2.80740     16 - -
          2.68618  4.42225  2.77519  2.73123  3.46354  2.40513  3.72494  3.29354  2.67741  2.69355  4.24690  2.90347  2.73739  3.18146  2.89801  2.37887  2.77519  2.98518  4.58477  3.61503
          0.00122  7.10422  7.82657  0.61958  0.77255  0.48576  0.95510
     17   7.47739  8.19986  8.03666  8.11235  4.64966  7.62606  6.26383  7.02620  7.89559  6.05261  7.49726  7.22285  7.91041  7.43770  7.59860  7.20212  7.65769  7.00020  2.01236  0.16910     17 - -
          2.68618  4.42225  2.77519  2.73123  3.46354  2.40513  3.72494  3.29354  2.67741  2.69355  4.24690  2.90347  2.73739  3.18146  2.89801  2.37887  2.77519  2.98518  4.58477  3.61503
          0.00082  7.10382        *  0.61958  0.77255  0.00000        *
//
