# Supplementary material for: GenSeed-HMM: A Tool for Progressive Assembly Using Profile HMMs as Seeds and its Application in Alpavirinae Viral Discovery from Metagenomic Data
Source: Front Microbiol. 2016 Mar 4;7:269. doi: 10.3389/fmicb.2016.00269 (PMC4777721; doi:10.3389/fmicb.2016.00269)
Supplement: Supplementary file 1 [file DataSheet1.ZIP › HMMs/VP1_R4.hmm]

HMMER3/b [3.0 | March 2010]
NAME  vp1AlpaR4
LENG  18
ALPH  amino
RF    no
CS    no
MAP   yes
DATE  Wed Dec 31 09:21:39 2014
NSEQ  33
EFFN  33.000000
CKSUM 411277791
STATS LOCAL MSV       -6.1515  0.73533
STATS LOCAL VITERBI   -6.4006  0.73533
STATS LOCAL FORWARD   -4.2085  0.73533
HMM          A        C        D        E        F        G        H        I        K        L        M        N        P        Q        R        S        T        V        W        Y   
            m->m     m->i     m->d     i->m     i->i     d->m     d->d
  COMPO   2.73156  5.57241  2.61486  2.61657  2.85382  2.51788  4.55179  2.57533  4.33506  2.21345  3.14903  2.96698  2.39213  2.69823  3.43825  3.08344  3.59624  3.42431  4.54362  3.32904
          2.68618  4.42225  2.77519  2.73123  3.46354  2.40513  3.72494  3.29354  2.67741  2.69355  4.24690  2.90347  2.73739  3.18146  2.89801  2.37887  2.77519  2.98518  4.58477  3.61503
          0.00122  7.10422  7.82657  0.61958  0.77255  0.00000        *
      1   8.29261  8.91495  8.43852  8.53026  9.08513  7.50025  9.06660  9.50362  8.72959  8.55372  9.90077  8.83262  0.00316  9.03488  8.47883  8.66718  8.72415  9.09017  9.37386  9.32808      1 - -
          2.68618  4.42225  2.77519  2.73123  3.46354  2.40513  3.72494  3.29354  2.67741  2.69355  4.24690  2.90347  2.73739  3.18146  2.89801  2.37887  2.77519  2.98518  4.58477  3.61503
          0.00122  7.10422  7.82657  0.61958  0.77255  0.48576  0.95510
      2   1.11916  7.75353  4.77939  0.74648  7.44209  5.72630  6.46282  2.87864  5.45294  6.41946  7.33955  5.33828  6.42153  2.27173  5.95118  5.39163  5.81013  6.34495  8.64454  7.19085      2 - -
          2.68618  4.42225  2.77519  2.73123  3.46354  2.40513  3.72494  3.29354  2.67741  2.69355  4.24690  2.90347  2.73739  3.18146  2.89801  2.37887  2.77519  2.98518  4.58477  3.61503
          0.00122  7.10422  7.82657  0.61958  0.77255  0.48576  0.95510
      3   6.39037  7.51237  8.13410  7.68111  1.10594  7.61534  7.07525  4.95469  7.52278  0.78956  3.09454  7.57614  7.59253  7.18935  7.34247  7.02864  2.77417  5.32354  7.05501  2.44870      3 - -
          2.68618  4.42225  2.77519  2.73123  3.46354  2.40513  3.72494  3.29354  2.67741  2.69355  4.24690  2.90347  2.73739  3.18146  2.89801  2.37887  2.77519  2.98518  4.58477  3.61503
          0.00122  7.10422  7.82657  0.61958  0.77255  0.48576  0.95510
      4   5.92291  8.89263  0.22759  2.63862  8.07678  5.79960  6.55552  7.75480  5.91554  7.13666  8.15351  2.22600  6.54935  5.76256  6.80329  5.67889  6.27435  7.22381  9.28671  7.53040      4 - -
          2.68618  4.42225  2.77519  2.73123  3.46354  2.40513  3.72494  3.29354  2.67741  2.69355  4.24690  2.90347  2.73739  3.18146  2.89801  2.37887  2.77519  2.98518  4.58477  3.61503
          0.00122  7.10422  7.82657  0.61958  0.77255  0.48576  0.95510
      5   2.65861  6.90913  2.15675  4.02642  6.25404  1.30513  3.08363  5.74459  4.08747  5.21542  5.95545  1.77673  5.53066  3.00784  2.86260  1.89228  4.62073  5.30084  7.34198  5.92237      5 - -
          2.68618  4.42225  2.77519  2.73123  3.46354  2.40513  3.72494  3.29354  2.67741  2.69355  4.24690  2.90347  2.73739  3.18146  2.89801  2.37887  2.77519  2.98518  4.58477  3.61503
          0.00122  7.10422  7.82657  0.61958  0.77255  0.48576  0.95510
      6   6.39850  7.48221  8.44111  7.96993  5.67412  8.01802  8.52777  0.20404  7.94433  1.84227  5.37219  8.31711  7.85499  7.63255  7.82655  7.64483  6.60952  4.60336  8.12040  7.25107      6 - -
          2.68618  4.42225  2.77519  2.73123  3.46354  2.40513  3.72494  3.29354  2.67741  2.69355  4.24690  2.90347  2.73739  3.18146  2.89801  2.37887  2.77519  2.98518  4.58477  3.61503
          0.00122  7.10422  7.82657  0.61958  0.77255  0.48576  0.95510
      7   2.16711  7.18510  7.60759  7.68488  8.10349  0.13897  8.18574  7.73891  7.69158  7.37189  8.13253  6.94745  6.83378  7.72085  7.56907  5.54171  5.92046  6.71657  9.20201  8.45285      7 - -
          2.68618  4.42225  2.77519  2.73123  3.46354  2.40513  3.72494  3.29354  2.67741  2.69355  4.24690  2.90347  2.73739  3.18146  2.89801  2.37887  2.77519  2.98518  4.58477  3.61503
          0.00122  7.10422  7.82657  0.61958  0.77255  0.48576  0.95510
      8   7.13814  7.99184  8.10063  8.04631  1.33813  7.75439  6.35243  5.85812  7.83746  2.47081  0.96472  7.28659  7.85910  7.33248  7.54543  7.19270  7.29910  6.17524  6.38983  1.35697      8 - -
          2.68618  4.42225  2.77519  2.73123  3.46354  2.40513  3.72494  3.29354  2.67741  2.69355  4.24690  2.90347  2.73739  3.18146  2.89801  2.37887  2.77519  2.98518  4.58477  3.61503
          0.00122  7.10422  7.82657  0.61958  0.77255  0.48576  0.95510
      9   6.54463  8.80103  5.30208  1.15917  8.38075  6.38133  7.17622  8.22360  6.30488  7.53207  8.59216  5.98408  7.09678  0.40624  6.82367  6.36968  6.89126  7.73110  9.21338  8.01505      9 - -
          2.68618  4.42225  2.77519  2.73123  3.46354  2.40513  3.72494  3.29354  2.67741  2.69355  4.24690  2.90347  2.73739  3.18146  2.89801  2.37887  2.77519  2.98518  4.58477  3.61503
          0.00122  7.10422  7.82657  0.61958  0.77255  0.48576  0.95510
     10   2.44056  6.71511  1.18751  2.92455  6.03750  2.89988  5.31178  5.49595  4.07291  3.02795  5.78967  4.59254  1.54753  4.42574  4.55905  3.11703  2.39340  3.40041  7.19529  5.81037     10 - -
          2.68618  4.42225  2.77519  2.73123  3.46354  2.40513  3.72494  3.29354  2.67741  2.69355  4.24690  2.90347  2.73739  3.18146  2.89801  2.37887  2.77519  2.98518  4.58477  3.61503
          0.00122  7.10422  7.82657  0.61958  0.77255  0.48576  0.95510
     11   5.17432  6.45924  7.22411  6.66394  5.59251  6.52300  6.97935  1.41429  6.48076  0.98881  5.45959  6.70004  6.82122  6.63956  3.12909  2.03660  5.41807  1.72130  7.38485  6.21975     11 - -
          2.68618  4.42225  2.77519  2.73123  3.46354  2.40513  3.72494  3.29354  2.67741  2.69355  4.24690  2.90347  2.73739  3.18146  2.89801  2.37887  2.77519  2.98518  4.58477  3.61503
          0.00122  7.10422  7.82657  0.61958  0.77255  0.48576  0.95510
     12   4.36774  6.04486  5.31948  2.74692  5.17489  5.36605  5.62641  3.14254  2.83409  2.20332  2.08392  5.13455  1.19611  2.93945  5.03108  3.33825  2.32839  3.32194  6.63245  3.60666     12 - -
          2.68618  4.42225  2.77519  2.73123  3.46354  2.40513  3.72494  3.29354  2.67741  2.69355  4.24690  2.90347  2.73739  3.18146  2.89801  2.37887  2.77519  2.98518  4.58477  3.61503
          0.00122  7.10422  7.82657  0.61958  0.77255  0.48576  0.95510
     13   1.92850  5.80931  6.35817  5.74522  2.20313  5.59473  5.92646  2.52193  5.53774  2.20504  2.46174  1.97856  5.95877  3.56372  3.05890  2.63902  4.66137  2.84754  6.43055  2.36999     13 - -
          2.68618  4.42225  2.77519  2.73123  3.46354  2.40513  3.72494  3.29354  2.67741  2.69355  4.24690  2.90347  2.73739  3.18146  2.89801  2.37887  2.77519  2.98518  4.58477  3.61503
          0.00122  7.10422  7.82657  0.61958  0.77255  0.48576  0.95510
     14   2.52538  6.76625  4.50806  1.72852  6.11021  2.67717  3.06413  5.59539  2.44000  2.61159  5.80721  3.30769  5.42588  4.31630  2.98966  1.90793  2.67716  5.15630  2.54075  3.24649     14 - -
          2.68618  4.42225  2.77519  2.73123  3.46354  2.40513  3.72494  3.29354  2.67741  2.69355  4.24690  2.90347  2.73739  3.18146  2.89801  2.37887  2.77519  2.98518  4.58477  3.61503
          0.00122  7.10422  7.82657  0.61958  0.77255  0.48576  0.95510
     15   4.25940  6.77105  4.50742  2.13074  6.11674  3.55447  3.12336  5.60296  3.95360  3.46924  5.81161  3.03889  5.42628  1.47812  1.60752  2.51448  2.18057  5.16204  7.20324  3.16924     15 - -
          2.68618  4.42225  2.77519  2.73123  3.46354  2.40513  3.72494  3.29354  2.67741  2.69355  4.24690  2.90347  2.73739  3.18146  2.89801  2.37887  2.77519  2.98518  4.58477  3.61503
          0.00122  7.10422  7.82657  0.61958  0.77255  0.48576  0.95510
     16   4.97863  6.31689  6.96003  6.34690  2.30916  6.18417  6.50350  2.45908  6.14042  0.92545  2.81155  6.35432  6.48091  6.20236  1.94794  5.50797  5.20363  1.98270  6.87987  3.09149     16 - -
          2.68618  4.42225  2.77519  2.73123  3.46354  2.40513  3.72494  3.29354  2.67741  2.69355  4.24690  2.90347  2.73739  3.18146  2.89801  2.37887  2.77519  2.98518  4.58477  3.61503
          0.00122  7.10422  7.82657  0.61958  0.77255  0.48576  0.95510
     17   1.78395  3.01159  2.95431  4.55256  1.86652  2.90449  3.52649  4.65777  4.51745  2.25672  5.24064  2.33455  5.67917  3.08741  4.89876  2.37617  4.57901  2.41963  6.71328  5.46498     17 - -
          2.68618  4.42225  2.77519  2.73123  3.46354  2.40513  3.72494  3.29354  2.67741  2.69355  4.24690  2.90347  2.73739  3.18146  2.89801  2.37887  2.77519  2.98518  4.58477  3.61503
          0.00122  7.10422  7.82657  0.61958  0.77255  0.48576  0.95510
     18   2.02054  5.92723  5.79711  5.21697  2.86094  2.51524  5.80343  4.38727  5.11166  4.12969  3.00792  1.20213  2.23709  5.34466  5.32061  3.02578  4.65631  4.18859  2.28958  3.22424     18 - -
          2.68618  4.42225  2.77519  2.73123  3.46354  2.40513  3.72494  3.29354  2.67741  2.69355  4.24690  2.90347  2.73739  3.18146  2.89801  2.37887  2.77519  2.98518  4.58477  3.61503
          0.00082  7.10382        *  0.61958  0.77255  0.00000        *
//
