# Supplementary material for: GenSeed-HMM: A Tool for Progressive Assembly Using Profile HMMs as Seeds and its Application in Alpavirinae Viral Discovery from Metagenomic Data
Source: Front Microbiol. 2016 Mar 4;7:269. doi: 10.3389/fmicb.2016.00269 (PMC4777721; doi:10.3389/fmicb.2016.00269)
Supplement: Supplementary file 1 [file DataSheet1.ZIP › HMMs/VP1_R5.hmm]

HMMER3/b [3.0 | March 2010]
NAME  vp1AlpaR5
LENG  22
ALPH  amino
RF    no
CS    no
MAP   yes
DATE  Wed Dec 31 09:21:38 2014
NSEQ  33
EFFN  33.000000
CKSUM 4000015254
STATS LOCAL MSV       -6.3687  0.72481
STATS LOCAL VITERBI   -6.2592  0.72481
STATS LOCAL FORWARD   -4.1326  0.72481
HMM          A        C        D        E        F        G        H        I        K        L        M        N        P        Q        R        S        T        V        W        Y   
            m->m     m->i     m->d     i->m     i->i     d->m     d->d
  COMPO   2.51326  4.95377  3.18677  3.22699  2.67743  2.41613  3.74673  3.32679  2.85847  2.96272  3.88594  2.96435  3.23744  3.68824  2.79312  3.03615  2.88456  2.64617  3.14340  2.42110
          2.68618  4.42225  2.77519  2.73123  3.46354  2.40513  3.72494  3.29354  2.67741  2.69355  4.24690  2.90347  2.73739  3.18146  2.89801  2.37887  2.77519  2.98518  4.58477  3.61503
          0.00122  7.10422  7.82657  0.61958  0.77255  0.00000        *
      1   1.74588  5.83924  6.44970  5.83405  2.10405  5.64371  5.97880  2.08473  5.61643  1.75540  2.73694  5.81139  3.73011  5.74256  5.61871  4.95650  4.70130  1.56146  6.46321  2.76237      1 - -
          2.68618  4.42225  2.77519  2.73123  3.46354  2.40513  3.72494  3.29354  2.67741  2.69355  4.24690  2.90347  2.73739  3.18146  2.89801  2.37887  2.77519  2.98518  4.58477  3.61503
          0.00122  7.10422  7.82657  0.61958  0.77255  0.48576  0.95510
      2   2.49573  7.21793  7.61657  7.69432  8.12696  0.10226  8.20563  7.77110  7.71238  7.39854  8.16493  6.97784  6.86221  7.74526  7.59060  5.57944  5.95763  6.75237  9.20761  8.47317      2 - -
          2.68618  4.42225  2.77519  2.73123  3.46354  2.40513  3.72494  3.29354  2.67741  2.69355  4.24690  2.90347  2.73739  3.18146  2.89801  2.37887  2.77519  2.98518  4.58477  3.61503
          0.00122  7.10422  7.82657  0.61958  0.77255  0.48576  0.95510
      3   6.67692  8.10450  6.90875  2.96715  5.00453  6.96844  6.15425  6.93353  1.17288  6.04230  7.29069  6.45354  7.28822  6.04603  5.25011  6.53492  6.76572  6.80427  2.73497  0.60839      3 - -
          2.68618  4.42225  2.77519  2.73123  3.46354  2.40513  3.72494  3.29354  2.67741  2.69355  4.24690  2.90347  2.73739  3.18146  2.89801  2.37887  2.77519  2.98518  4.58477  3.61503
          0.00122  7.10422  7.82657  0.61958  0.77255  0.48576  0.95510
      4   4.31267  6.68572  4.58514  1.69596  5.98131  5.09628  5.30157  5.43109  4.06542  2.46785  5.74621  2.10044  5.49601  1.42648  4.54778  2.75325  2.24028  2.14275  7.15551  5.77789      4 - -
          2.68618  4.42225  2.77519  2.73123  3.46354  2.40513  3.72494  3.29354  2.67741  2.69355  4.24690  2.90347  2.73739  3.18146  2.89801  2.37887  2.77519  2.98518  4.58477  3.61503
          0.00122  7.10422  7.82657  0.61958  0.77255  0.48576  0.95510
      5   5.45097  7.06443  7.37310  6.66439  6.33260  6.28646  6.99323  5.03469  5.37382  2.81869  6.15938  6.60756  0.48638  6.27365  2.27645  5.79638  5.82752  1.67432  8.04226  6.93207      5 - -
          2.68618  4.42225  2.77519  2.73123  3.46354  2.40513  3.72494  3.29354  2.67741  2.69355  4.24690  2.90347  2.73739  3.18146  2.89801  2.37887  2.77519  2.98518  4.58477  3.61503
          0.00122  7.10422  7.82657  0.61958  0.77255  0.48576  0.95510
      6   0.96692  2.55366  7.49095  7.45809  7.73667  5.56633  7.80353  7.26069  7.02695  6.94117  7.65456  6.53086  2.28087  7.24502  0.94962  3.34675  5.45054  6.24272  9.04549  8.08688      6 - -
          2.68618  4.42225  2.77519  2.73123  3.46354  2.40513  3.72494  3.29354  2.67741  2.69355  4.24690  2.90347  2.73739  3.18146  2.89801  2.37887  2.77519  2.98518  4.58477  3.61503
          0.00122  7.10422  7.82657  0.61958  0.77255  0.48576  0.95510
      7   7.37822  8.11290  7.98183  8.05756  2.59440  7.64580  6.11265  6.87998  7.81152  5.90640  7.35202  7.09251  7.87313  7.30959  7.50776  7.07273  7.54608  6.85871  0.68920  0.89305      7 - -
          2.68618  4.42225  2.77519  2.73123  3.46354  2.40513  3.72494  3.29354  2.67741  2.69355  4.24690  2.90347  2.73739  3.18146  2.89801  2.37887  2.77519  2.98518  4.58477  3.61503
          0.00122  7.10422  7.82657  0.61958  0.77255  0.48576  0.95510
      8   4.50073  5.87072  6.46122  5.85307  2.20720  5.66508  2.79778  1.38729  5.63573  3.05522  4.99053  2.62403  6.02725  5.75821  5.63793  1.82002  4.73264  2.93145  2.60345  2.11869      8 - -
          2.68618  4.42225  2.77519  2.73123  3.46354  2.40513  3.72494  3.29354  2.67741  2.69355  4.24690  2.90347  2.73739  3.18146  2.89801  2.37887  2.77519  2.98518  4.58477  3.61503
          0.00122  7.10422  7.82657  0.61958  0.77255  0.48576  0.95510
      9   2.73127  6.79642  2.16933  1.26207  6.14226  5.04601  5.23860  5.62988  2.68361  5.10203  5.83737  1.57105  3.59061  2.58880  4.47046  2.88597  4.51230  5.18756  3.11626  5.81487      9 - -
          2.68618  4.42225  2.77519  2.73123  3.46354  2.40513  3.72494  3.29354  2.67741  2.69355  4.24690  2.90347  2.73739  3.18146  2.89801  2.37887  2.77519  2.98518  4.58477  3.61503
          0.00122  7.10422  7.82657  0.61958  0.77255  0.48576  0.95510
     10   7.21905  8.02996  7.96376  7.99074  1.88935  7.60545  6.13332  6.61457  7.75033  2.14886  7.09305  7.08904  7.82766  7.28069  7.46621  7.02531  7.39413  2.10689  1.49164  0.98194     10 - -
          2.68618  4.42225  2.77519  2.73123  3.46354  2.40513  3.72494  3.29354  2.67741  2.69355  4.24690  2.90347  2.73739  3.18146  2.89801  2.37887  2.77519  2.98518  4.58477  3.61503
          0.00122  7.10422  7.82657  0.61958  0.77255  0.48576  0.95510
     11   6.15973  7.98317  7.43191  5.91151  7.73442  6.57063  6.13111  6.79332  0.93559  6.09405  1.06999  6.07745  6.82573  5.25790  1.98088  6.13354  6.16255  2.30753  8.02708  7.07670     11 - -
          2.68618  4.42225  2.77519  2.73123  3.46354  2.40513  3.72494  3.29354  2.67741  2.69355  4.24690  2.90347  2.73739  3.18146  2.89801  2.37887  2.77519  2.98518  4.58477  3.61503
          0.00122  7.10422  7.82657  0.61958  0.77255  0.48576  0.95510
     12   1.97005  6.77230  7.18629  7.20324  7.74689  5.56148  7.79359  7.28106  7.16429  6.96362  7.67303  6.48184  6.44952  2.39468  7.13150  1.81611  0.52725  6.25290  9.07074  8.09080     12 - -
          2.68618  4.42225  2.77519  2.73123  3.46354  2.40513  3.72494  3.29354  2.67741  2.69355  4.24690  2.90347  2.73739  3.18146  2.89801  2.37887  2.77519  2.98518  4.58477  3.61503
          0.00122  7.10422  7.82657  0.61958  0.77255  0.48576  0.95510
     13   2.68423  6.90931  2.26643  4.03982  6.26208  2.77030  5.34058  5.75112  1.75798  5.22099  5.96151  1.36297  5.53818  4.44113  2.71081  1.60739  4.62722  5.30699  7.34575  5.92972     13 - -
          2.68618  4.42225  2.77519  2.73123  3.46354  2.40513  3.72494  3.29354  2.67741  2.69355  4.24690  2.90347  2.73739  3.18146  2.89801  2.37887  2.77519  2.98518  4.58477  3.61503
          0.00122  7.10422  7.82657  0.61958  0.77255  0.48576  0.95510
     14   2.70461  6.32981  7.05739  6.48825  2.44952  6.33691  6.71535  1.60378  6.31270  2.81660  5.40074  6.49915  6.65191  6.45244  6.34172  5.67876  5.26878  1.16529  7.13282  1.40642     14 - -
          2.68618  4.42225  2.77519  2.73123  3.46354  2.40513  3.72494  3.29354  2.67741  2.69355  4.24690  2.90347  2.73739  3.18146  2.89801  2.37887  2.77519  2.98518  4.58477  3.61503
          0.00122  7.10422  7.82657  0.61958  0.77255  0.48576  0.95510
     15   5.81040  8.50924  0.57014  4.67744  8.04499  5.78582  6.60489  7.72062  5.96447  7.12729  8.11793  1.46040  6.54572  5.81640  6.82169  1.75972  6.19936  7.12774  9.26535  7.55453     15 - -
          2.68618  4.42225  2.77519  2.73123  3.46354  2.40513  3.72494  3.29354  2.67741  2.69355  4.24690  2.90347  2.73739  3.18146  2.89801  2.37887  2.77519  2.98518  4.58477  3.61503
          0.00122  7.10422  7.82657  0.61958  0.77255  0.48576  0.95510
     16   4.26792  6.70380  4.54738  1.83872  2.84703  5.05344  5.24318  5.48443  1.68124  4.99606  5.75246  3.22225  5.44604  4.35009  1.41565  3.13600  2.86720  2.40894  3.50828  3.68086     16 - -
          2.68618  4.42225  2.77519  2.73123  3.46354  2.40513  3.72494  3.29354  2.67741  2.69355  4.24690  2.90347  2.73739  3.18146  2.89801  2.37887  2.77519  2.98518  4.58477  3.61503
          0.00122  7.10422  7.82657  0.61958  0.77255  0.48576  0.95510
     17   1.77069  6.39517  7.17799  6.63326  5.69527  6.46699  6.97516  1.91628  6.48057  2.83310  5.58443  6.65753  2.79823  6.65867  6.53726  5.82833  1.57638  1.10341  7.42306  6.22502     17 - -
          2.68618  4.42225  2.77519  2.73123  3.46354  2.40513  3.72494  3.29354  2.67741  2.69355  4.24690  2.90347  2.73739  3.18146  2.89801  2.37887  2.77519  2.98518  4.58477  3.61503
          0.00122  7.10422  7.82657  0.61958  0.77255  0.48576  0.95510
     18   5.98111  7.24687  7.22696  6.83675  2.12868  6.84400  0.89307  5.79509  6.55333  1.78644  6.40374  3.00950  7.15787  6.61986  3.03191  3.34984  6.19763  5.64683  6.22957  1.90014     18 - -
          2.68618  4.42225  2.77519  2.73123  3.46354  2.40513  3.72494  3.29354  2.67741  2.69355  4.24690  2.90347  2.73739  3.18146  2.89801  2.37887  2.77519  2.98518  4.58477  3.61503
          0.00122  7.10422  7.82657  0.61958  0.77255  0.48576  0.95510
     19   2.38921  7.20685  7.61349  7.69109  8.11906  0.11275  8.19893  7.76023  7.70536  7.38956  8.15400  6.96757  6.85262  7.73702  7.58335  5.56668  5.94506  6.74027  9.20574  8.46633     19 - -
          2.68618  4.42225  2.77519  2.73123  3.46354  2.40513  3.72494  3.29354  2.67741  2.69355  4.24690  2.90347  2.73739  3.18146  2.89801  2.37887  2.77519  2.98518  4.58477  3.61503
          0.00122  7.10422  7.82657  0.61958  0.77255  0.48576  0.95510
     20   1.40142  6.77891  2.48998  2.25828  6.12429  2.95284  5.22723  5.61068  3.96318  2.37376  5.82010  2.06462  5.43288  4.32382  2.15567  2.51593  3.32101  5.16984  7.21173  5.80010     20 - -
          2.68618  4.42225  2.77519  2.73123  3.46354  2.40513  3.72494  3.29354  2.67741  2.69355  4.24690  2.90347  2.73739  3.18146  2.89801  2.37887  2.77519  2.98518  4.58477  3.61503
          0.00122  7.10422  7.82657  0.61958  0.77255  0.48576  0.95510
     21   7.04535  7.98935  8.34487  8.14456  0.26530  7.86995  7.00878  5.39029  8.02363  1.55875  5.76414  7.79757  7.90695  7.53462  7.73937  7.55310  7.21860  5.82786  6.98236  5.36071     21 - -
          2.68618  4.42225  2.77519  2.73123  3.46354  2.40513  3.72494  3.29354  2.67741  2.69355  4.24690  2.90347  2.73739  3.18146  2.89801  2.37887  2.77519  2.98518  4.58477  3.61503
          0.00122  7.10422  7.82657  0.61958  0.77255  0.48576  0.95510
     22   1.41267  2.87579  4.60955  3.06325  5.95541  5.09235  5.28021  3.60006  2.60768  3.32307  5.71773  4.58518  5.48331  2.53948  1.58781  4.28873  1.78767  5.02477  7.12468  5.75357     22 - -
          2.68618  4.42225  2.77519  2.73123  3.46354  2.40513  3.72494  3.29354  2.67741  2.69355  4.24690  2.90347  2.73739  3.18146  2.89801  2.37887  2.77519  2.98518  4.58477  3.61503
          0.00082  7.10382        *  0.61958  0.77255  0.00000        *
//
