# Supplementary material for: GenSeed-HMM: A Tool for Progressive Assembly Using Profile HMMs as Seeds and its Application in Alpavirinae Viral Discovery from Metagenomic Data
Source: Front Microbiol. 2016 Mar 4;7:269. doi: 10.3389/fmicb.2016.00269 (PMC4777721; doi:10.3389/fmicb.2016.00269)
Supplement: Supplementary file 1 [file DataSheet1.ZIP › HMMs/VP1_R6.hmm]

HMMER3/b [3.0 | March 2010]
NAME  vp1AlpaR6
LENG  18
ALPH  amino
RF    no
CS    no
MAP   yes
DATE  Wed Dec 31 09:21:39 2014
NSEQ  33
EFFN  33.000000
CKSUM 2059686159
STATS LOCAL MSV       -6.0465  0.73908
STATS LOCAL VITERBI   -6.4449  0.73908
STATS LOCAL FORWARD   -3.2052  0.73908
HMM          A        C        D        E        F        G        H        I        K        L        M        N        P        Q        R        S        T        V        W        Y   
            m->m     m->i     m->d     i->m     i->i     d->m     d->d
  COMPO   3.16366  4.66004  2.89966  3.78305  2.30799  3.41701  5.02224  2.50430  3.36510  2.68253  4.18316  2.39917  2.50235  3.44387  4.54433  2.61568  2.70440  2.40544  4.59637  2.57597
          2.68618  4.42225  2.77519  2.73123  3.46354  2.40513  3.72494  3.29354  2.67741  2.69355  4.24690  2.90347  2.73739  3.18146  2.89801  2.37887  2.77519  2.98518  4.58477  3.61503
          0.00122  7.10422  7.82657  0.61958  0.77255  0.00000        *
      1   4.43477  5.80705  6.41410  5.79775  3.49924  2.62972  5.94061  1.15526  5.57920  1.41549  3.37522  5.77362  5.96940  5.70731  5.58185  2.56335  3.17844  2.27284  3.21758  5.25402      1 - -
          2.68618  4.42225  2.77519  2.73123  3.46354  2.40513  3.72494  3.29354  2.67741  2.69355  4.24690  2.90347  2.73739  3.18146  2.89801  2.37887  2.77519  2.98518  4.58477  3.61503
          0.00122  7.10422  7.82657  0.61958  0.77255  0.48576  0.95510
      2   2.90682  6.76262  3.17288  2.76187  3.74031  2.07416  5.22252  3.23395  3.09852  5.06641  5.80425  1.98362  1.74009  4.32002  4.45108  1.55082  4.49135  5.15137  7.19741  3.78814      2 - -
          2.68618  4.42225  2.77519  2.73123  3.46354  2.40513  3.72494  3.29354  2.67741  2.69355  4.24690  2.90347  2.73739  3.18146  2.89801  2.37887  2.77519  2.98518  4.58477  3.61503
          0.00122  7.10422  7.82657  0.61958  0.77255  0.48576  0.95510
      3   4.26187  6.77558  2.08257  2.79510  6.12171  5.03384  5.22176  5.60861  2.72072  5.08131  5.81605  2.30786  2.57925  2.78176  4.44976  2.50765  2.25834  5.16680  3.89508  1.40523      3 - -
          2.68618  4.42225  2.77519  2.73123  3.46354  2.40513  3.72494  3.29354  2.67741  2.69355  4.24690  2.90347  2.73739  3.18146  2.89801  2.37887  2.77519  2.98518  4.58477  3.61503
          0.00122  7.10422  7.82657  0.61958  0.77255  0.48576  0.95510
      4   4.26865  6.67271  4.56192  4.00562  5.97596  2.31333  5.25187  5.43335  3.01058  2.35668  3.52824  2.21116  2.81884  2.31923  4.48961  1.61151  2.20887  5.04071  7.13138  2.57509      4 - -
          2.68618  4.42225  2.77519  2.73123  3.46354  2.40513  3.72494  3.29354  2.67741  2.69355  4.24690  2.90347  2.73739  3.18146  2.89801  2.37887  2.77519  2.98518  4.58477  3.61503
          0.00122  7.10422  7.82657  0.61958  0.77255  0.48576  0.95510
      5   4.51485  2.60465  6.53755  5.96028  1.18003  2.98192  6.11721  4.46310  5.74815  4.21812  2.49993  5.88227  6.05574  5.87541  5.75524  1.65602  1.85099  4.26301  2.78313  5.42913      5 - -
          2.68618  4.42225  2.77519  2.73123  3.46354  2.40513  3.72494  3.29354  2.67741  2.69355  4.24690  2.90347  2.73739  3.18146  2.89801  2.37887  2.77519  2.98518  4.58477  3.61503
          0.00122  7.10422  7.82657  0.61958  0.77255  0.48576  0.95510
      6   5.87922  7.13389  7.86764  7.28237  1.57339  7.15192  7.44064  4.69588  7.11319  1.46927  3.05466  7.37498  2.10115  6.95160  7.01429  6.53717  1.00993  4.99041  7.47918  6.44582      6 - -
          2.68618  4.42225  2.77519  2.73123  3.46354  2.40513  3.72494  3.29354  2.67741  2.69355  4.24690  2.90347  2.73739  3.18146  2.89801  2.37887  2.77519  2.98518  4.58477  3.61503
          0.00122  7.10422  7.82657  0.61958  0.77255  0.48576  0.95510
      7   6.71792  7.73422  7.82409  7.67391  1.80701  7.37849  6.15300  6.14668  1.38431  2.80519  6.70499  6.99454  7.62380  7.11000  7.16644  6.77518  6.91440  2.88749  6.23479  0.79091      7 - -
          2.68618  4.42225  2.77519  2.73123  3.46354  2.40513  3.72494  3.29354  2.67741  2.69355  4.24690  2.90347  2.73739  3.18146  2.89801  2.37887  2.77519  2.98518  4.58477  3.61503
          0.00122  7.10422  7.82657  0.61958  0.77255  0.48576  0.95510
      8   5.71707  6.85277  7.94133  7.55105  6.48154  7.58442  8.76422  0.80725  7.59931  4.78542  2.91434  7.76125  7.72930  7.97507  7.87126  7.10493  2.49973  0.92070  8.90234  7.58799      8 - -
          2.68618  4.42225  2.77519  2.73123  3.46354  2.40513  3.72494  3.29354  2.67741  2.69355  4.24690  2.90347  2.73739  3.18146  2.89801  2.37887  2.77519  2.98518  4.58477  3.61503
          0.00122  7.10422  7.82657  0.61958  0.77255  0.48576  0.95510
      9   4.52225  7.03819  1.32949  4.11672  6.37865  5.20647  5.45584  5.86687  4.22056  2.13865  6.09330  1.12326  5.64433  2.39572  3.05265  3.02625  3.34095  5.42913  7.47270  6.05227      9 - -
          2.68618  4.42225  2.77519  2.73123  3.46354  2.40513  3.72494  3.29354  2.67741  2.69355  4.24690  2.90347  2.73739  3.18146  2.89801  2.37887  2.77519  2.98518  4.58477  3.61503
          0.00122  7.10422  7.82657  0.61958  0.77255  0.48576  0.95510
     10   5.78407  2.53482  7.95903  7.98497  7.46077  6.36327  8.32423  7.02302  7.84620  2.45079  7.53740  7.37004  0.19949  7.95792  7.71207  6.03062  6.36388  6.71546  8.93524  8.02544     10 - -
          2.68618  4.42225  2.77519  2.73123  3.46354  2.40513  3.72494  3.29354  2.67741  2.69355  4.24690  2.90347  2.73739  3.18146  2.89801  2.37887  2.77519  2.98518  4.58477  3.61503
          0.00122  7.10422  7.82657  0.61958  0.77255  0.48576  0.95510
     11   1.70644  6.76743  2.45787  3.95164  6.11193  2.12055  3.31619  3.98037  2.90372  2.99018  5.80823  2.62320  5.42556  2.48565  2.64608  1.98302  4.48926  3.13759  7.20044  5.78983     11 - -
          2.68618  4.42225  2.77519  2.73123  3.46354  2.40513  3.72494  3.29354  2.67741  2.69355  4.24690  2.90347  2.73739  3.18146  2.89801  2.37887  2.77519  2.98518  4.58477  3.61503
          0.00122  7.10422  7.82657  0.61958  0.77255  0.48576  0.95510
     12   2.88251  6.67686  1.84969  2.96678  5.98182  5.05804  5.24987  3.20121  2.24457  2.74847  5.72830  4.54299  5.45050  2.66951  4.48754  2.79610  1.89019  1.63807  7.13435  5.74897     12 - -
          2.68618  4.42225  2.77519  2.73123  3.46354  2.40513  3.72494  3.29354  2.67741  2.69355  4.24690  2.90347  2.73739  3.18146  2.89801  2.37887  2.77519  2.98518  4.58477  3.61503
          0.00122  7.10422  7.82657  0.61958  0.77255  0.48576  0.95510
     13   5.17028  6.49019  6.98609  6.47563  1.98169  6.25764  3.24496  4.94512  6.25404  1.48414  5.61163  6.29069  6.60033  6.28524  6.21616  5.58447  2.61098  1.53123  2.98605  1.50883     13 - -
          2.68618  4.42225  2.77519  2.73123  3.46354  2.40513  3.72494  3.29354  2.67741  2.69355  4.24690  2.90347  2.73739  3.18146  2.89801  2.37887  2.77519  2.98518  4.58477  3.61503
          0.00122  7.10422  7.82657  0.61958  0.77255  0.48576  0.95510
     14   5.77422  8.55284  1.73218  4.61267  7.88157  5.76443  6.49551  3.26447  5.75666  6.92782  7.88495  0.41924  6.49369  2.92938  6.52828  5.57885  3.15263  6.98454  9.08025  7.40487     14 - -
          2.68618  4.42225  2.77519  2.73123  3.46354  2.40513  3.72494  3.29354  2.67741  2.69355  4.24690  2.90347  2.73739  3.18146  2.89801  2.37887  2.77519  2.98518  4.58477  3.61503
          0.00122  7.10422  7.82657  0.61958  0.77255  0.48576  0.95510
     15   4.89744  7.49211  2.15578  2.50862  6.81223  3.42185  5.77897  6.32781  4.64753  5.78742  6.56017  1.77811  2.14146  2.46543  5.19607  2.25085  5.15265  5.87317  7.91811  1.38284     15 - -
          2.68618  4.42225  2.77519  2.73123  3.46354  2.40513  3.72494  3.29354  2.67741  2.69355  4.24690  2.90347  2.73739  3.18146  2.89801  2.37887  2.77519  2.98518  4.58477  3.61503
          0.00122  7.10422  7.82657  0.61958  0.77255  0.48576  0.95510
     16   5.71383  6.86282  7.94554  7.57163  6.51819  7.52713  8.81615  0.64530  7.62381  4.81652  6.14662  7.75848  2.52414  8.00738  7.89894  7.05802  5.99212  0.98843  8.95900  7.63451     16 - -
          2.68618  4.42225  2.77519  2.73123  3.46354  2.40513  3.72494  3.29354  2.67741  2.69355  4.24690  2.90347  2.73739  3.18146  2.89801  2.37887  2.77519  2.98518  4.58477  3.61503
          0.00122  7.10422  7.82657  0.61958  0.77255  0.48576  0.95510
     17   6.87921  8.01324  8.08265  8.09509  0.10190  7.32144  6.71057  6.16254  7.96779  5.56911  7.04199  7.44680  7.78518  7.65571  7.72996  7.03965  7.23101  2.59225  6.77986  5.05359     17 - -
          2.68618  4.42225  2.77519  2.73123  3.46354  2.40513  3.72494  3.29354  2.67741  2.69355  4.24690  2.90347  2.73739  3.18146  2.89801  2.37887  2.77519  2.98518  4.58477  3.61503
          0.00122  7.10422  7.82657  0.61958  0.77255  0.48576  0.95510
     18   0.98015  6.63035  4.92936  2.55691  6.03389  2.80260  5.68923  5.45151  4.53694  5.06998  5.89114  3.15999  5.76568  4.86010  4.99379  1.67726  4.79264  2.12829  7.32268  2.61438     18 - -
          2.68618  4.42225  2.77519  2.73123  3.46354  2.40513  3.72494  3.29354  2.67741  2.69355  4.24690  2.90347  2.73739  3.18146  2.89801  2.37887  2.77519  2.98518  4.58477  3.61503
          0.00082  7.10382        *  0.61958  0.77255  0.00000        *
//
