# Supplementary material for: GenSeed-HMM: A Tool for Progressive Assembly Using Profile HMMs as Seeds and its Application in Alpavirinae Viral Discovery from Metagenomic Data
Source: Front Microbiol. 2016 Mar 4;7:269. doi: 10.3389/fmicb.2016.00269 (PMC4777721; doi:10.3389/fmicb.2016.00269)
Supplement: Supplementary file 1 [file DataSheet1.ZIP › HMMs/VP4_R1.hmm]

HMMER3/b [3.0 | March 2010]
NAME  vp4AlpaR1
LENG  46
ALPH  amino
RF    no
CS    no
MAP   yes
DATE  Wed Dec 31 09:21:40 2014
NSEQ  33
EFFN  5.643677
CKSUM 566381110
STATS LOCAL MSV       -8.0522  0.71929
STATS LOCAL VITERBI   -8.3659  0.71929
STATS LOCAL FORWARD   -4.2599  0.71929
HMM          A        C        D        E        F        G        H        I        K        L        M        N        P        Q        R        S        T        V        W        Y   
            m->m     m->i     m->d     i->m     i->i     d->m     d->d
  COMPO   2.82472  2.62528  3.32878  2.69983  3.05035  3.24938  3.82861  2.94089  2.56404  2.54037  3.95206  3.10156  3.42107  3.03520  2.84375  2.85126  2.60475  2.76382  4.72204  3.17275
          2.68618  4.42225  2.77519  2.73123  3.46354  2.40513  3.72494  3.29354  2.67741  2.69355  4.24690  2.90347  2.73739  3.18146  2.89801  2.37887  2.77519  2.98518  4.58477  3.61503
          0.02108  5.45127  4.10037  0.61958  0.77255  0.00000        *
      1   4.24444  5.46282  6.29136  5.73420  3.23440  5.68331  6.09015  1.04145  5.60494  1.22157  2.97699  5.86026  5.80732  5.57298  5.58597  5.07132  4.46839  1.65980  6.20839  5.18330      1 - -
          2.68618  4.42225  2.77519  2.73123  3.46354  2.40513  3.72494  3.29354  2.67741  2.69355  4.24690  2.90347  2.73739  3.18146  2.89801  2.37887  2.77519  2.98518  4.58477  3.61503
          0.00649  5.43668  6.15902  0.61958  0.77255  0.54792  0.86311
      2   2.80136  5.19005  3.57058  2.18549  3.55981  3.95450  4.16632  2.98010  2.69082  3.43551  2.75476  3.51624  2.96196  2.70727  2.74538  2.66644  2.35631  2.56118  5.71338  2.84016      2 - -
          2.68618  4.42225  2.77519  2.73123  3.46354  2.40513  3.72494  3.29354  2.67741  2.69355  4.24690  2.90347  2.73739  3.18146  2.89801  2.37887  2.77519  2.98518  4.58477  3.61503
          0.00649  5.43668  6.15902  0.61958  0.77255  0.54792  0.86311
      3   2.22904  4.84244  5.23149  4.67032  4.06227  4.66389  5.10350  2.03599  4.52098  2.98358  4.01032  4.77881  5.03761  3.36600  4.63954  3.99615  3.19912  0.70538  5.67727  4.48558      3 - -
          2.68618  4.42225  2.77519  2.73123  3.46354  2.40513  3.72494  3.29354  2.67741  2.69355  4.24690  2.90347  2.73739  3.18146  2.89801  2.37887  2.77519  2.98518  4.58477  3.61503
          0.00649  5.43668  6.15902  0.61958  0.77255  0.54792  0.86311
      4   2.42948  5.64390  2.66143  2.39198  4.98577  3.03435  4.08506  4.47284  2.32503  3.94826  4.68828  3.34356  1.37735  2.86438  3.32950  2.37281  3.36443  4.03340  6.07782  4.66284      4 - -
          2.68618  4.42225  2.77519  2.73123  3.46354  2.40513  3.72494  3.29354  2.67741  2.69355  4.24690  2.90347  2.73739  3.18146  2.89801  2.37887  2.77519  2.98518  4.58477  3.61503
          0.00649  5.43668  6.15902  0.61958  0.77255  0.54792  0.86311
      5   5.25395  0.03877  6.51301  6.57159  6.71136  5.34586  7.03381  6.54492  6.59718  6.10344  7.30274  6.47752  6.07221  6.87208  6.42874  5.52254  5.79746  6.08246  7.47544  6.93874      5 - -
          2.68618  4.42225  2.77519  2.73123  3.46354  2.40513  3.72494  3.29354  2.67741  2.69355  4.24690  2.90347  2.73739  3.18146  2.89801  2.37887  2.77519  2.98518  4.58477  3.61503
          0.00649  5.43668  6.15902  0.61958  0.77255  0.54792  0.86311
      6   3.89916  5.85122  4.25013  4.31381  6.26357  0.26672  5.80841  6.01434  5.01991  5.56957  6.43054  2.20532  5.18230  5.12940  5.36199  4.03478  4.44012  5.19985  7.39247  6.26986      6 - -
          2.68618  4.42225  2.77519  2.73123  3.46354  2.40513  3.72494  3.29354  2.67741  2.69355  4.24690  2.90347  2.73739  3.18146  2.89801  2.37887  2.77519  2.98518  4.58477  3.61503
          0.00649  5.43668  6.15902  0.61958  0.77255  0.54792  0.86311
      7   2.81986  4.09395  3.34346  2.20078  4.89610  3.86109  2.28144  4.37315  1.50957  3.86301  4.60719  3.33348  4.25425  2.59694  3.27689  2.70774  2.48058  3.94731  6.00296  3.03353      7 - -
          2.68618  4.42225  2.77519  2.73123  3.46354  2.40513  3.72494  3.29354  2.67741  2.69355  4.24690  2.90347  2.73739  3.18146  2.89801  2.37887  2.77519  2.98518  4.58477  3.61503
          0.00649  5.43668  6.15902  0.61958  0.77255  0.54792  0.86311
      8   5.25395  0.03877  6.51301  6.57159  6.71136  5.34586  7.03381  6.54492  6.59718  6.10344  7.30274  6.47752  6.07221  6.87208  6.42874  5.52254  5.79746  6.08246  7.47544  6.93874      8 - -
          2.68618  4.42225  2.77519  2.73123  3.46354  2.40513  3.72494  3.29354  2.67741  2.69355  4.24690  2.90347  2.73739  3.18146  2.89801  2.37887  2.77519  2.98518  4.58477  3.61503
          0.00649  5.43668  6.15902  0.61958  0.77255  0.44877  1.01726
      9   2.82813  5.08317  2.62283  2.14555  3.46651  4.00250  3.29175  2.73442  2.46587  2.35879  3.20190  3.60715  2.51067  3.43934  3.53285  3.22103  3.34320  2.30502  5.62765  3.68634      9 - -
          2.68618  4.42225  2.77519  2.73123  3.46354  2.40513  3.72494  3.29354  2.67741  2.69355  4.24690  2.90347  2.73739  3.18146  2.89801  2.37887  2.77519  2.98518  4.58477  3.61503
          0.00639  5.45127  6.17361  0.61958  0.77255  0.48576  0.95510
     10   2.42910  5.17263  3.60021  1.43813  3.67271  3.97086  4.18489  3.14701  3.02771  2.56870  4.25393  3.54126  3.22118  2.72332  3.47251  2.23624  3.33802  3.13411  5.70082  3.10209     10 - -
          2.68618  4.42225  2.77519  2.73123  3.46354  2.40513  3.72494  3.29354  2.67741  2.69355  4.24690  2.90347  2.73739  3.18146  2.89801  2.37887  2.77519  2.98518  4.58477  3.61503
          0.00639  5.45127  6.17361  0.61958  0.77255  0.48576  0.95510
     11   5.28104  0.03780  6.53263  6.59215  6.73638  5.36672  7.05447  6.57866  6.62021  6.13122  7.33126  6.50117  6.09238  6.89482  6.45006  5.54992  5.82437  6.11414  7.49407  6.96345     11 - -
          2.68618  4.42225  2.77519  2.73123  3.46354  2.40513  3.72494  3.29354  2.67741  2.69355  4.24690  2.90347  2.73739  3.18146  2.89801  2.37887  2.77519  2.98518  4.58477  3.61503
          0.00639  5.45127  6.17361  0.61958  0.77255  0.48576  0.95510
     12   3.18650  4.98234  3.96088  3.37910  4.13867  4.12353  4.33658  2.20367  2.72884  1.58819  4.08008  2.94514  4.50086  2.97916  1.66089  3.36761  3.41344  2.69978  5.54178  4.30084     12 - -
          2.68618  4.42225  2.77519  2.73123  3.46354  2.40513  3.72494  3.29354  2.67741  2.69355  4.24690  2.90347  2.73739  3.18146  2.89801  2.37887  2.77519  2.98518  4.58477  3.61503
          0.00639  5.45127  6.17361  0.61958  0.77255  0.48576  0.95510
     13   3.09319  5.50174  3.38469  2.28798  3.48864  3.88341  3.13203  3.46075  1.37718  2.59124  3.64591  3.36841  4.27571  2.55744  2.78121  2.54876  3.32425  3.87079  5.95876  4.57394     13 - -
          2.68618  4.42225  2.77519  2.73123  3.46354  2.40513  3.72494  3.29354  2.67741  2.69355  4.24690  2.90347  2.73739  3.18146  2.89801  2.37887  2.77519  2.98518  4.58477  3.61503
          0.00639  5.45127  6.17361  0.61958  0.77255  0.48576  0.95510
     14   3.26777  5.73919  3.51803  2.51958  5.11709  4.01092  4.14555  4.57775  1.24833  4.02832  4.78303  2.29492  4.39847  1.99137  2.16448  2.75394  3.48687  4.14995  6.12563  4.76145     14 - -
          2.68618  4.42225  2.77519  2.73123  3.46354  2.40513  3.72494  3.29354  2.67741  2.69355  4.24690  2.90347  2.73739  3.18146  2.89801  2.37887  2.77519  2.98518  4.58477  3.61503
          0.00639  5.45127  6.17361  0.61958  0.77255  0.48576  0.95510
     15   3.99610  6.16235  4.53747  3.71338  5.68795  4.61279  4.44192  5.00319  0.74321  3.20178  5.22276  4.09702  4.93414  2.73728  1.51471  3.96530  4.12796  4.66977  6.34989  3.31576     15 - -
          2.68618  4.42225  2.77519  2.73123  3.46354  2.40513  3.72494  3.29354  2.67741  2.69355  4.24690  2.90347  2.73739  3.18146  2.89801  2.37887  2.77519  2.98518  4.58477  3.61503
          0.00639  5.45127  6.17361  0.61958  0.77255  0.48576  0.95510
     16   1.62685  5.60444  3.36310  2.81045  4.95045  3.43357  4.06962  4.42978  2.47280  3.90913  4.65100  2.86893  4.27869  1.78025  2.52213  1.98464  3.34449  3.99694  6.03929  4.63699     16 - -
          2.68618  4.42225  2.77519  2.73123  3.46354  2.40513  3.72494  3.29354  2.67741  2.69355  4.24690  2.90347  2.73739  3.18146  2.89801  2.37887  2.77519  2.98518  4.58477  3.61503
          0.00639  5.45127  6.17361  0.61958  0.77255  0.48576  0.95510
     17   3.09828  5.60353  2.93835  2.47252  4.94599  3.36205  4.05822  2.82781  2.79464  3.90743  4.64534  1.90460  4.26372  1.92673  1.88989  2.54151  3.32969  3.99286  6.03725  4.62748     17 - -
          2.68618  4.42225  2.77519  2.73123  3.46354  2.40513  3.72494  3.29354  2.67741  2.69355  4.24690  2.90347  2.73739  3.18146  2.89801  2.37887  2.77519  2.98518  4.58477  3.61503
          0.00639  5.45127  6.17361  0.61958  0.77255  0.48576  0.95510
     18   2.08785  5.55626  2.81077  2.43032  3.77066  3.86979  3.05117  3.18510  2.43929  3.13671  3.41982  2.60723  4.26283  1.84231  2.90980  3.05995  3.32028  3.44987  5.99980  4.59990     18 - -
          2.68618  4.42225  2.77519  2.73123  3.46354  2.40513  3.72494  3.29354  2.67741  2.69355  4.24690  2.90347  2.73739  3.18146  2.89801  2.37887  2.77519  2.98518  4.58477  3.61503
          0.00639  5.45127  6.17361  0.61958  0.77255  0.48576  0.95510
     19   2.43230  5.36004  2.84994  2.90985  4.61506  3.91955  4.11876  4.04217  2.69406  3.07315  4.42579  3.43592  4.31017  2.73307  2.91338  2.47091  3.33254  3.70161  1.33613  3.41068     19 - -
          2.68618  4.42225  2.77519  2.73123  3.46354  2.40513  3.72494  3.29354  2.67741  2.69355  4.24690  2.90347  2.73739  3.18146  2.89801  2.37887  2.77519  2.98518  4.58477  3.61503
          0.00639  5.45127  6.17361  0.61958  0.77255  0.48576  0.95510
     20   2.73738  5.13212  3.63720  2.63207  2.56301  3.98492  4.20257  3.30331  3.06124  2.59611  4.21655  3.57009  4.37170  2.67920  2.00042  2.26020  2.08770  3.43852  5.66781  3.24355     20 - -
          2.68618  4.42225  2.77519  2.73123  3.46354  2.40513  3.72494  3.29354  2.67741  2.69355  4.24690  2.90347  2.73739  3.18146  2.89801  2.37887  2.77519  2.98518  4.58477  3.61503
          0.00639  5.45127  6.17361  0.61958  0.77255  0.48576  0.95510
     21   2.80955  4.54795  5.03933  4.42997  2.85513  4.32107  4.65053  1.95451  4.23360  1.68594  3.17337  2.70154  4.68529  3.42996  4.27200  3.62878  2.61846  1.60524  5.16986  3.99192     21 - -
          2.68618  4.42225  2.77519  2.73123  3.46354  2.40513  3.72494  3.29354  2.67741  2.69355  4.24690  2.90347  2.73739  3.18146  2.89801  2.37887  2.77519  2.98518  4.58477  3.61503
          0.00639  5.45127  6.17361  0.61958  0.77255  0.48576  0.95510
     22   3.46336  5.79920  2.90390  3.17977  5.16334  4.18938  4.25357  4.59041  1.88434  3.01016  4.85480  3.67318  4.56310  3.36929  0.81353  3.44008  3.66542  4.21452  6.14866  3.61573     22 - -
          2.68540  4.42231  2.77525  2.73129  3.46359  2.40518  3.72500  3.29360  2.67746  2.69360  4.24695  2.90352  2.73745  3.18152  2.89806  2.37892  2.77525  2.98524  4.58482  3.61509
          0.09896  2.38445  6.17361  0.16871  1.86276  0.48576  0.95510
     23   2.03541  2.82126  5.14437  4.53287  3.66497  4.37034  4.70799  2.27726  4.32406  1.36362  2.65730  3.50857  4.73175  4.45969  4.34015  3.68261  3.42736  1.83247  5.20439  4.02793     24 - -
          2.68618  4.42225  2.77519  2.73123  3.46354  2.40513  3.72494  3.29354  2.67741  2.69355  4.24690  2.90347  2.73739  3.18146  2.89801  2.37887  2.77519  2.98518  4.58477  3.61503
          0.00639  5.45127  6.17361  0.61958  0.77255  0.48576  0.95510
     24   2.84833  3.47341  2.48552  2.10615  3.73763  3.21025  2.66599  4.37029  2.58918  3.15964  3.10933  2.81203  4.26130  3.15801  2.95249  2.21862  2.42918  3.94683  6.00562  4.60366     25 - -
          2.68618  4.42225  2.77519  2.73123  3.46354  2.40513  3.72494  3.29354  2.67741  2.69355  4.24690  2.90347  2.73739  3.18146  2.89801  2.37887  2.77519  2.98518  4.58477  3.61503
          0.00639  5.45127  6.17361  0.61958  0.77255  0.48576  0.95510
     25   2.69119  5.42528  3.42255  1.56808  3.62966  3.89901  3.03508  2.90471  2.86347  3.70129  4.48436  2.27892  4.29053  2.89948  2.79776  3.09504  2.57068  2.89997  5.90059  3.42825     26 - -
          2.68618  4.42225  2.77519  2.73123  3.46354  2.40513  3.72494  3.29354  2.67741  2.69355  4.24690  2.90347  2.73739  3.18146  2.89801  2.37887  2.77519  2.98518  4.58477  3.61503
          0.00639  5.45127  6.17361  0.61958  0.77255  0.48576  0.95510
     26   2.82224  5.22545  3.55664  1.48323  4.44242  3.95405  4.16369  2.94881  2.98765  3.47416  3.52260  3.50703  4.34262  2.11006  3.44094  2.32877  2.89182  2.54094  5.74357  3.25038     27 - -
          2.68618  4.42225  2.77519  2.73123  3.46354  2.40513  3.72494  3.29354  2.67741  2.69355  4.24690  2.90347  2.73739  3.18146  2.89801  2.37887  2.77519  2.98518  4.58477  3.61503
          0.00639  5.45127  6.17361  0.61958  0.77255  0.48576  0.95510
     27   2.49617  3.63787  4.50761  3.18456  3.75781  3.49150  4.52555  3.10455  3.18576  1.49366  3.28293  4.17122  4.60118  4.05591  4.03304  2.47534  2.38655  2.27751  5.25899  2.50522     28 - -
          2.68618  4.42225  2.77519  2.73123  3.46354  2.40513  3.72494  3.29354  2.67741  2.69355  4.24690  2.90347  2.73739  3.18146  2.89801  2.37887  2.77519  2.98518  4.58477  3.61503
          0.00639  5.45127  6.17361  0.61958  0.77255  0.48576  0.95510
     28   2.34164  5.54299  3.37353  2.81619  4.86366  3.88072  3.50854  4.33079  1.74394  2.70586  4.59062  3.35888  4.27309  2.68645  1.98339  2.52403  2.32077  3.92056  5.98939  3.59494     29 - -
          2.68618  4.42225  2.77519  2.73123  3.46354  2.40513  3.72494  3.29354  2.67741  2.69355  4.24690  2.90347  2.73739  3.18146  2.89801  2.37887  2.77519  2.98518  4.58477  3.61503
          0.00639  5.45127  6.17361  0.61958  0.77255  0.48576  0.95510
     29   2.81870  5.59356  2.61816  2.54903  4.93659  3.86229  3.41588  3.76792  2.48755  3.22678  4.63476  2.72841  4.25571  2.37755  2.31663  2.00196  2.34638  3.51637  6.02747  3.35084     30 - -
          2.68618  4.42225  2.77519  2.73123  3.46354  2.40513  3.72494  3.29354  2.67741  2.69355  4.24690  2.90347  2.73739  3.18146  2.89801  2.37887  2.77519  2.98518  4.58477  3.61503
          0.00639  5.45127  6.17361  0.61958  0.77255  0.48576  0.95510
     30   3.09533  5.41972  3.11994  2.44056  2.38808  2.96084  2.81862  4.13479  2.86767  2.44485  4.47946  2.20783  4.29250  3.22277  3.34516  1.99928  2.94760  3.77235  5.89643  3.42654     31 - -
          2.68618  4.42225  2.77519  2.73123  3.46354  2.40513  3.72494  3.29354  2.67741  2.69355  4.24690  2.90347  2.73739  3.18146  2.89801  2.37887  2.77519  2.98518  4.58477  3.61503
          0.03095  5.45127  3.64273  0.61958  0.77255  0.48576  0.95510
     31   3.46013  5.82621  3.77977  3.17887  5.27994  2.92265  4.25962  4.69908  1.10820  4.13571  4.92164  3.66993  1.97863  3.36863  1.81959  2.86689  3.67157  4.29277  6.20656  4.91209     32 - -
          2.68618  4.42225  2.77519  2.73123  3.46354  2.40513  3.72494  3.29354  2.67741  2.69355  4.24690  2.90347  2.73739  3.18146  2.89801  2.37887  2.77519  2.98518  4.58477  3.61503
          0.00655  5.42687  6.14922  0.61958  0.77255  0.42721  1.05648
     32   2.73743  3.91186  3.79376  3.23089  3.09730  3.49721  3.28042  3.52578  3.20382  2.61259  4.08329  2.39288  4.42418  2.84125  3.60787  2.18909  2.94677  3.27713  5.54909  1.68761     33 - -
          2.68618  4.42225  2.77519  2.73123  3.46354  2.40513  3.72494  3.29354  2.67741  2.69355  4.24690  2.90347  2.73739  3.18146  2.89801  2.37887  2.77519  2.98518  4.58477  3.61503
          0.00639  5.45127  6.17361  0.61958  0.77255  0.48576  0.95510
     33   1.61124  2.41506  4.28481  3.70991  3.84171  2.93106  4.46056  2.65855  3.63477  2.50476  3.83478  2.97309  3.44519  3.90228  2.90948  3.04500  3.37118  2.07351  5.32382  4.11401     34 - -
          2.68667  4.41739  2.77507  2.73172  3.46403  2.40545  3.72415  3.29403  2.67790  2.69349  4.24739  2.90215  2.73730  3.18104  2.89850  2.37862  2.77467  2.98567  4.58526  3.61552
          0.26515  1.46610  6.17361  1.16348  0.37455  0.48576  0.95510
     34   3.25473  4.62470  5.20470  3.69171  2.63107  4.42921  4.75560  2.19598  4.38220  1.59066  3.01496  4.58657  4.78158  4.50489  4.39196  3.74218  3.48581  2.41772  5.23089  1.34224     39 - -
          2.68618  4.42225  2.77519  2.73123  3.46354  2.40513  3.72494  3.29354  2.67741  2.69355  4.24690  2.90347  2.73739  3.18146  2.89801  2.37887  2.77519  2.98518  4.58477  3.61503
          0.00639  5.45127  6.17361  0.61958  0.77255  0.48576  0.95510
     35   5.76850  6.72559  6.42999  6.46821  0.07801  5.74304  5.47045  5.48499  6.43727  4.56425  6.02517  6.11670  6.26181  6.30608  6.23156  5.86304  6.10397  5.51939  5.56277  3.87640     40 - -
          2.68618  4.42225  2.77519  2.73123  3.46354  2.40513  3.72494  3.29354  2.67741  2.69355  4.24690  2.90347  2.73739  3.18146  2.89801  2.37887  2.77519  2.98518  4.58477  3.61503
          0.00639  5.45127  6.17361  0.61958  0.77255  0.48576  0.95510
     36   3.45921  2.44373  5.46630  4.87769  2.42415  4.71664  5.10194  1.72102  4.68729  2.87500  3.00683  4.88227  5.05540  4.83253  4.71238  4.04572  3.19010  1.00364  5.57076  4.38965     41 - -
          2.68618  4.42225  2.77519  2.73123  3.46354  2.40513  3.72494  3.29354  2.67741  2.69355  4.24690  2.90347  2.73739  3.18146  2.89801  2.37887  2.77519  2.98518  4.58477  3.61503
          0.00639  5.45127  6.17361  0.61958  0.77255  0.48576  0.95510
     37   3.50898  5.44700  4.51588  4.50512  5.86345  4.13492  5.71104  5.41585  4.77422  5.11198  5.95250  2.87894  4.96117  5.04326  5.00189  3.68897  0.24052  4.68947  7.16803  5.97214     42 - -
          2.68618  4.42225  2.77519  2.73123  3.46354  2.40513  3.72494  3.29354  2.67741  2.69355  4.24690  2.90347  2.73739  3.18146  2.89801  2.37887  2.77519  2.98518  4.58477  3.61503
          0.00639  5.45127  6.17361  0.61958  0.77255  0.48576  0.95510
     38   3.93921  5.25525  5.83820  5.25185  2.20696  2.78695  5.42619  2.51980  5.07009  0.55090  3.69479  5.30835  5.40167  5.08715  5.05804  4.50082  4.16261  3.20865  5.69978  4.54072     43 - -
          2.68618  4.42225  2.77519  2.73123  3.46354  2.40513  3.72494  3.29354  2.67741  2.69355  4.24690  2.90347  2.73739  3.18146  2.89801  2.37887  2.77519  2.98518  4.58477  3.61503
          0.00639  5.45127  6.17361  0.61958  0.77255  0.48576  0.95510
     39   3.48379  5.53083  2.72864  3.78238  5.80894  4.05262  5.27654  5.29980  4.38692  4.92532  5.74087  4.14936  4.82583  4.51462  4.83428  2.53956  0.37297  4.63429  7.09739  5.79016     44 - -
          2.68618  4.42225  2.77519  2.73123  3.46354  2.40513  3.72494  3.29354  2.67741  2.69355  4.24690  2.90347  2.73739  3.18146  2.89801  2.37887  2.77519  2.98518  4.58477  3.61503
          0.00639  5.45127  6.17361  0.61958  0.77255  0.48576  0.95510
     40   3.82915  5.13715  5.70522  5.16153  2.05804  5.00119  4.96772  1.55367  4.96205  2.21709  3.94304  5.08091  5.29753  4.99558  4.93958  4.33491  4.05548  2.69925  5.22798  1.05853     45 - -
          2.68618  4.42225  2.77519  2.73123  3.46354  2.40513  3.72494  3.29354  2.67741  2.69355  4.24690  2.90347  2.73739  3.18146  2.89801  2.37887  2.77519  2.98518  4.58477  3.61503
          0.00639  5.45127  6.17361  0.61958  0.77255  0.48576  0.95510
     41   1.80114  5.74128  1.84836  2.83982  5.09212  3.92351  4.17477  4.58259  1.97726  4.05799  4.80520  2.02347  4.35902  3.28053  3.44780  2.05413  3.46696  4.14030  6.18915  4.76680     46 - -
          2.68618  4.42225  2.77519  2.73123  3.46354  2.40513  3.72494  3.29354  2.67741  2.69355  4.24690  2.90347  2.73739  3.18146  2.89801  2.37887  2.77519  2.98518  4.58477  3.61503
          0.00639  5.45127  6.17361  0.61958  0.77255  0.48576  0.95510
     42   3.36279  5.91359  1.74806  2.44916  5.24366  3.97548  4.27851  4.74388  3.09040  4.21331  4.97110  2.29663  1.65320  2.57523  3.61263  3.29875  2.01373  4.29862  6.34496  4.90185     47 - -
          2.68618  4.42225  2.77519  2.73123  3.46354  2.40513  3.72494  3.29354  2.67741  2.69355  4.24690  2.90347  2.73739  3.18146  2.89801  2.37887  2.77519  2.98518  4.58477  3.61503
          0.00639  5.45127  6.17361  0.61958  0.77255  0.48576  0.95510
     43   3.08910  4.04592  2.87354  1.07017  4.89819  3.86797  4.05646  3.57377  2.56948  3.32958  4.61102  3.34083  3.21499  2.81712  2.82029  2.82631  3.32026  3.95005  6.00763  3.52498     48 - -
          2.68618  4.42225  2.77519  2.73123  3.46354  2.40513  3.72494  3.29354  2.67741  2.69355  4.24690  2.90347  2.73739  3.18146  2.89801  2.37887  2.77519  2.98518  4.58477  3.61503
          0.00639  5.45127  6.17361  0.61958  0.77255  0.48576  0.95510
     44   2.68400  4.93391  3.88146  3.31747  2.10087  4.07296  2.04623  3.45397  3.28247  3.15159  4.03278  2.31915  4.45497  3.59866  3.14220  2.54273  3.35981  2.60891  5.49164  2.32555     49 - -
          2.68618  4.42225  2.77519  2.73123  3.46354  2.40513  3.72494  3.29354  2.67741  2.69355  4.24690  2.90347  2.73739  3.18146  2.89801  2.37887  2.77519  2.98518  4.58477  3.61503
          0.00639  5.45127  6.17361  0.61958  0.77255  0.48576  0.95510
     45   3.42548  4.77817  5.37725  4.77638  3.64955  4.60960  4.87516  1.66004  4.56770  1.48211  3.73098  4.75869  4.94506  4.66938  4.56796  3.92836  3.65549  2.11054  3.92648  1.47441     50 - -
          2.68618  4.42225  2.77519  2.73123  3.46354  2.40513  3.72494  3.29354  2.67741  2.69355  4.24690  2.90347  2.73739  3.18146  2.89801  2.37887  2.77519  2.98518  4.58477  3.61503
          0.00639  5.45127  6.17361  0.61958  0.77255  0.48576  0.95510
     46   3.35202  5.90424  2.39817  1.66401  5.23658  3.97211  4.26729  4.73670  2.28246  4.20363  4.95941  3.15618  1.25418  3.01553  3.58918  2.88068  3.59580  4.29015  6.33262  4.89130     51 - -
          2.68618  4.42225  2.77519  2.73123  3.46354  2.40513  3.72494  3.29354  2.67741  2.69355  4.24690  2.90347  2.73739  3.18146  2.89801  2.37887  2.77519  2.98518  4.58477  3.61503
          0.00431  5.44918        *  0.61958  0.77255  0.00000        *
//
