# Supplementary material for: GenSeed-HMM: A Tool for Progressive Assembly Using Profile HMMs as Seeds and its Application in Alpavirinae Viral Discovery from Metagenomic Data
Source: Front Microbiol. 2016 Mar 4;7:269. doi: 10.3389/fmicb.2016.00269 (PMC4777721; doi:10.3389/fmicb.2016.00269)
Supplement: Supplementary file 1 [file DataSheet1.ZIP › HMMs/VP4_R2.hmm]

HMMER3/b [3.0 | March 2010]
NAME  vp4AlpaR2
LENG  16
ALPH  amino
RF    no
CS    no
MAP   yes
DATE  Wed Dec 31 09:21:40 2014
NSEQ  33
EFFN  33.000000
CKSUM 3099322295
STATS LOCAL MSV       -5.9835  0.74491
STATS LOCAL VITERBI   -6.2319  0.74491
STATS LOCAL FORWARD   -3.5461  0.74491
HMM          A        C        D        E        F        G        H        I        K        L        M        N        P        Q        R        S        T        V        W        Y   
            m->m     m->i     m->d     i->m     i->i     d->m     d->d
  COMPO   3.36200  4.22036  2.81837  3.06698  2.82233  5.22317  3.86100  2.64478  2.33062  1.99284  3.38113  3.28238  5.18083  3.16252  1.79227  3.36611  3.82764  3.29236  5.09674  2.68432
          2.68618  4.42225  2.77519  2.73123  3.46354  2.40513  3.72494  3.29354  2.67741  2.69355  4.24690  2.90347  2.73739  3.18146  2.89801  2.37887  2.77519  2.98518  4.58477  3.61503
          0.17564  7.10422  1.83095  0.61958  0.77255  0.00000        *
      1   5.85261  3.22628  7.97085  7.47225  5.56431  7.52600  8.08024  1.42316  7.42591  0.74703  2.16040  7.71424  7.49431  7.32481  7.41855  6.99841  6.07983  2.16744  7.92764  6.97444      1 - -
          2.68618  4.42225  2.77519  2.73123  3.46354  2.40513  3.72494  3.29354  2.67741  2.69355  4.24690  2.90347  2.73739  3.18146  2.89801  2.37887  2.77519  2.98518  4.58477  3.61503
          0.00145  6.93003  7.65238  0.61958  0.77255  2.03262  0.14040
      2   1.96416  1.95738  2.13940  4.26043  2.79836  5.09296  5.32282  2.53631  4.23617  2.63164  5.17494  1.93468  5.47726  3.05357  3.24555  2.55102  4.41208  4.37412  6.63803  5.36828      2 - -
          2.68618  4.42225  2.77519  2.73123  3.46354  2.40513  3.72494  3.29354  2.67741  2.69355  4.24690  2.90347  2.73739  3.18146  2.89801  2.37887  2.77519  2.98518  4.58477  3.61503
          0.00145  6.93003  7.65238  0.61958  0.77255  2.03262  0.14040
      3   4.11271  6.62212  2.11977  3.80603  5.96683  4.88648  2.75672  3.35599  2.16707  4.92714  5.66293  2.94833  2.82090  4.16996  1.94101  2.93829  1.77669  5.01258  7.05491  2.24781      3 - -
          2.68618  4.42225  2.77519  2.73123  3.46354  2.40513  3.72494  3.29354  2.67741  2.69355  4.24690  2.90347  2.73739  3.18146  2.89801  2.37887  2.77519  2.98518  4.58477  3.61503
          0.00145  6.93003  7.65238  0.61958  0.77255  1.61974  0.22059
      4   4.12499  6.63500  3.19821  1.70622  5.97984  3.33290  3.26703  5.46561  1.39489  2.61759  5.67573  4.36641  5.29230  4.18231  1.89089  3.09827  3.16849  3.15814  7.06780  3.19851      4 - -
          2.68618  4.42225  2.77519  2.73123  3.46354  2.40513  3.72494  3.29354  2.67741  2.69355  4.24690  2.90347  2.73739  3.18146  2.89801  2.37887  2.77519  2.98518  4.58477  3.61503
          0.00143  6.94609  7.66844  0.61958  0.77255  0.09190  2.43265
      5   1.37268  6.30920  1.12007  2.81388  2.31122  5.30386  5.57348  3.26749  4.51504  4.54164  3.35886  4.94884  5.71097  4.82502  4.92769  2.24164  4.65982  4.60301  6.87795  5.60846      5 - -
          2.68618  4.42225  2.77519  2.73123  3.46354  2.40513  3.72494  3.29354  2.67741  2.69355  4.24690  2.90347  2.73739  3.18146  2.89801  2.37887  2.77519  2.98518  4.58477  3.61503
          0.00122  7.10422  7.82657  0.61958  0.77255  0.48576  0.95510
      6   4.48978  3.65316  6.47136  5.85873  4.94706  5.66987  3.40445  1.16618  5.64283  1.83643  4.97644  3.57761  6.03063  5.77239  5.64753  4.98377  4.72260  1.38983  6.48859  2.04066      6 - -
          2.68618  4.42225  2.77519  2.73123  3.46354  2.40513  3.72494  3.29354  2.67741  2.69355  4.24690  2.90347  2.73739  3.18146  2.89801  2.37887  2.77519  2.98518  4.58477  3.61503
          0.00122  7.10422  7.82657  0.61958  0.77255  0.48576  0.95510
      7   3.09611  6.99085  1.95400  3.01585  6.33414  5.16877  5.40015  5.82453  4.15344  5.29324  6.03812  4.63193  5.59532  1.48677  1.06070  2.76320  4.70062  5.38184  7.41826  2.78155      7 - -
          2.68618  4.42225  2.77519  2.73123  3.46354  2.40513  3.72494  3.29354  2.67741  2.69355  4.24690  2.90347  2.73739  3.18146  2.89801  2.37887  2.77519  2.98518  4.58477  3.61503
          0.00122  7.10422  7.82657  0.61958  0.77255  0.48576  0.95510
      8   6.18739  7.60463  7.63148  6.64299  5.78709  7.03991  6.92104  5.14659  5.16285  0.37554  2.89882  3.30780  7.22206  6.10437  1.66678  6.56579  6.34007  5.49219  7.81576  6.84290      8 - -
          2.68618  4.42225  2.77519  2.73123  3.46354  2.40513  3.72494  3.29354  2.67741  2.69355  4.24690  2.90347  2.73739  3.18146  2.89801  2.37887  2.77519  2.98518  4.58477  3.61503
          0.00122  7.10422  7.82657  0.61958  0.77255  0.48576  0.95510
      9   7.33734  3.37988  7.97432  8.03902  0.59809  7.63245  6.11281  6.83706  7.79349  5.87478  2.23931  7.08707  7.86053  7.30035  7.49492  7.05628  7.50763  6.81702  2.47870  1.54913      9 - -
          2.68618  4.42225  2.77519  2.73123  3.46354  2.40513  3.72494  3.29354  2.67741  2.69355  4.24690  2.90347  2.73739  3.18146  2.89801  2.37887  2.77519  2.98518  4.58477  3.61503
          0.00122  7.10422  7.82657  0.61958  0.77255  0.48576  0.95510
     10   3.23305  5.80976  6.39868  5.78349  1.65360  5.60437  3.42159  2.34472  5.56831  1.33018  1.89470  2.75994  5.96783  5.69915  5.57632  2.26252  4.66726  4.05575  6.43054  5.25424     10 - -
          2.68618  4.42225  2.77519  2.73123  3.46354  2.40513  3.72494  3.29354  2.67741  2.69355  4.24690  2.90347  2.73739  3.18146  2.89801  2.37887  2.77519  2.98518  4.58477  3.61503
          0.00122  7.10422  7.82657  0.61958  0.77255  0.48576  0.95510
     11   5.83992  8.70395  2.16869  1.07083  7.94292  5.79238  6.46990  7.55753  0.89617  6.93919  7.90473  5.22206  6.51055  2.21787  6.26821  5.61979  6.16496  7.05846  9.06062  7.40982     11 - -
          2.68618  4.42225  2.77519  2.73123  3.46354  2.40513  3.72494  3.29354  2.67741  2.69355  4.24690  2.90347  2.73739  3.18146  2.89801  2.37887  2.77519  2.98518  4.58477  3.61503
          0.00122  7.10422  7.82657  0.61958  0.77255  0.48576  0.95510
     12   6.00766  7.84996  6.91175  6.02962  7.55421  6.44247  6.40356  2.23547  4.47105  6.31177  7.29021  2.69012  6.88147  5.56003  0.23637  6.05430  6.20039  6.56962  8.18164  7.12367     12 - -
          2.68618  4.42225  2.77519  2.73123  3.46354  2.40513  3.72494  3.29354  2.67741  2.69355  4.24690  2.90347  2.73739  3.18146  2.89801  2.37887  2.77519  2.98518  4.58477  3.61503
          0.00122  7.10422  7.82657  0.61958  0.77255  0.48576  0.95510
     13   5.38815  6.66051  7.41603  6.83786  5.44025  6.72378  7.10539  1.48599  6.67234  0.97448  2.87243  6.89745  6.95069  6.71351  6.66571  6.07846  3.73321  2.07403  7.38383  1.78583     13 - -
          2.68618  4.42225  2.77519  2.73123  3.46354  2.40513  3.72494  3.29354  2.67741  2.69355  4.24690  2.90347  2.73739  3.18146  2.89801  2.37887  2.77519  2.98518  4.58477  3.61503
          0.00122  7.10422  7.82657  0.61958  0.77255  0.48576  0.95510
     14   6.20842  8.08624  6.64021  5.84319  7.60467  6.52605  2.23097  7.11988  4.33490  6.34390  7.29489  2.70526  6.88307  5.42524  0.23671  6.16523  6.27689  6.82780  8.11465  7.04718     14 - -
          2.68618  4.42225  2.77519  2.73123  3.46354  2.40513  3.72494  3.29354  2.67741  2.69355  4.24690  2.90347  2.73739  3.18146  2.89801  2.37887  2.77519  2.98518  4.58477  3.61503
          0.00122  7.10422  7.82657  0.61958  0.77255  0.48576  0.95510
     15   4.86562  7.25352  5.19964  4.55758  6.69429  5.57328  5.59928  6.10441  0.78476  5.51512  6.30193  3.18493  5.93776  2.03036  2.35699  2.64393  2.87115  5.70199  7.56330  2.29325     15 - -
          2.68618  4.42225  2.77519  2.73123  3.46354  2.40513  3.72494  3.29354  2.67741  2.69355  4.24690  2.90347  2.73739  3.18146  2.89801  2.37887  2.77519  2.98518  4.58477  3.61503
          0.00122  7.10422  7.82657  0.61958  0.77255  0.48576  0.95510
     16   4.28519  6.79577  2.43458  3.03221  6.14450  5.05468  3.25906  5.62939  1.43796  2.75181  5.83649  2.65753  5.44842  2.37107  2.86177  4.24658  4.51550  5.18861  7.22385  1.43527     16 - -
          2.68618  4.42225  2.77519  2.73123  3.46354  2.40513  3.72494  3.29354  2.67741  2.69355  4.24690  2.90347  2.73739  3.18146  2.89801  2.37887  2.77519  2.98518  4.58477  3.61503
          0.00082  7.10382        *  0.61958  0.77255  0.00000        *
//
