# Supplementary material for: GenSeed-HMM: A Tool for Progressive Assembly Using Profile HMMs as Seeds and its Application in Alpavirinae Viral Discovery from Metagenomic Data
Source: Front Microbiol. 2016 Mar 4;7:269. doi: 10.3389/fmicb.2016.00269 (PMC4777721; doi:10.3389/fmicb.2016.00269)
Supplement: Supplementary file 1 [file DataSheet1.ZIP › HMMs/VP4_R3.hmm]

HMMER3/b [3.0 | March 2010]
NAME  vp4AlpaR3
LENG  24
ALPH  amino
RF    no
CS    no
MAP   yes
DATE  Wed Dec 31 09:21:39 2014
NSEQ  33
EFFN  16.085083
CKSUM 204971803
STATS LOCAL MSV       -6.6740  0.72020
STATS LOCAL VITERBI   -6.7576  0.72020
STATS LOCAL FORWARD   -4.2356  0.72020
HMM          A        C        D        E        F        G        H        I        K        L        M        N        P        Q        R        S        T        V        W        Y   
            m->m     m->i     m->d     i->m     i->i     d->m     d->d
  COMPO   2.91062  4.42307  4.36023  2.74499  2.41419  2.72660  2.21500  2.50454  3.37799  2.36728  3.94519  4.23073  3.24435  3.97093  2.62407  3.43513  3.09063  2.85444  3.55090  2.90570
          2.68618  4.42225  2.77519  2.73123  3.46354  2.40513  3.72494  3.29354  2.67741  2.69355  4.24690  2.90347  2.73739  3.18146  2.89801  2.37887  2.77519  2.98518  4.58477  3.61503
          0.00244  6.41123  7.13358  0.61958  0.77255  0.00000        *
      1   5.37707  6.57331  7.37795  6.78356  1.33193  6.76984  7.04113  0.97525  6.64075  1.51241  2.70155  6.95833  6.76480  6.43550  6.53209  6.16428  3.35144  4.21413  6.98815  6.05641      1 - -
          2.68618  4.42225  2.77519  2.73123  3.46354  2.40513  3.72494  3.29354  2.67741  2.69355  4.24690  2.90347  2.73739  3.18146  2.89801  2.37887  2.77519  2.98518  4.58477  3.61503
          0.00244  6.41123  7.13358  0.61958  0.77255  0.48576  0.95510
      2   4.19150  3.71020  4.56354  3.92855  5.88463  4.92603  2.15343  5.29134  1.56573  4.76263  5.56341  4.41468  1.52448  4.09225  1.49267  4.17335  3.03681  4.92175  6.86090  3.35795      2 - -
          2.68618  4.42225  2.77519  2.73123  3.46354  2.40513  3.72494  3.29354  2.67741  2.69355  4.24690  2.90347  2.73739  3.18146  2.89801  2.37887  2.77519  2.98518  4.58477  3.61503
          0.00244  6.41123  7.13358  0.61958  0.77255  0.48576  0.95510
      3   5.88381  7.04542  6.83859  6.65682  3.15083  6.50089  1.02656  5.75216  6.48563  5.01775  6.29423  6.17635  6.83961  6.31953  6.41708  2.63014  2.86312  5.63730  5.54515  0.83229      3 - -
          2.68618  4.42225  2.77519  2.73123  3.46354  2.40513  3.72494  3.29354  2.67741  2.69355  4.24690  2.90347  2.73739  3.18146  2.89801  2.37887  2.77519  2.98518  4.58477  3.61503
          0.00244  6.41123  7.13358  0.61958  0.77255  0.48576  0.95510
      4   2.58494  5.86877  6.37674  5.85931  2.22725  5.64919  5.45564  1.85523  5.64031  2.29140  4.91038  5.69085  5.98327  5.66921  5.60299  4.97678  4.77736  4.12357  1.32096  1.50632      4 - -
          2.68618  4.42225  2.77519  2.73123  3.46354  2.40513  3.72494  3.29354  2.67741  2.69355  4.24690  2.90347  2.73739  3.18146  2.89801  2.37887  2.77519  2.98518  4.58477  3.61503
          0.00244  6.41123  7.13358  0.61958  0.77255  0.48576  0.95510
      5   2.15061  2.27626  5.91218  5.30093  1.18491  5.11409  5.45756  2.17245  5.08733  2.65506  3.43903  5.28162  5.47261  5.21803  5.09350  4.42926  3.42059  1.84441  5.94216  4.76602      5 - -
          2.68618  4.42225  2.77519  2.73123  3.46354  2.40513  3.72494  3.29354  2.67741  2.69355  4.24690  2.90347  2.73739  3.18146  2.89801  2.37887  2.77519  2.98518  4.58477  3.61503
          0.00244  6.41123  7.13358  0.61958  0.77255  0.48576  0.95510
      6   4.81126  2.94668  6.95115  6.47070  2.66946  6.39102  7.07831  1.90404  6.39475  4.01940  5.24307  6.56924  6.64230  6.63909  6.52322  5.80537  3.02329  0.45978  7.44556  6.21078      6 - -
          2.68618  4.42225  2.77519  2.73123  3.46354  2.40513  3.72494  3.29354  2.67741  2.69355  4.24690  2.90347  2.73739  3.18146  2.89801  2.37887  2.77519  2.98518  4.58477  3.61503
          0.00244  6.41123  7.13358  0.61958  0.77255  0.48576  0.95510
      7   3.85335  3.67318  5.37642  4.80018  4.49969  1.92417  5.32141  3.84338  4.67709  1.98324  4.51062  4.97563  5.33607  2.70702  4.85010  1.95646  1.44148  2.08393  6.00682  4.81720      7 - -
          2.68618  4.42225  2.77519  2.73123  3.46354  2.40513  3.72494  3.29354  2.67741  2.69355  4.24690  2.90347  2.73739  3.18146  2.89801  2.37887  2.77519  2.98518  4.58477  3.61503
          0.00244  6.41123  7.13358  0.61958  0.77255  0.48576  0.95510
      8   7.13068  8.21171  6.30408  0.01168  8.20124  6.54731  7.78754  8.47084  7.22111  7.61681  8.88603  6.93622  7.21453  7.33180  7.40948  7.19247  7.51312  8.05663  8.63312  8.25781      8 - -
          2.68618  4.42225  2.77519  2.73123  3.46354  2.40513  3.72494  3.29354  2.67741  2.69355  4.24690  2.90347  2.73739  3.18146  2.89801  2.37887  2.77519  2.98518  4.58477  3.61503
          0.00244  6.41123  7.13358  0.61958  0.77255  0.48576  0.95510
      9   3.88399  5.25826  5.83256  5.21948  1.65786  5.05130  5.36645  3.07023  2.98216  1.90799  4.36319  5.20603  5.41258  5.13517  3.10125  4.36305  4.11582  1.96789  5.85106  1.29625      9 - -
          2.68618  4.42225  2.77519  2.73123  3.46354  2.40513  3.72494  3.29354  2.67741  2.69355  4.24690  2.90347  2.73739  3.18146  2.89801  2.37887  2.77519  2.98518  4.58477  3.61503
          0.00244  6.41123  7.13358  0.61958  0.77255  0.48576  0.95510
     10   1.32351  6.07644  6.75050  6.80560  7.08251  0.48748  7.20273  6.61888  6.68140  6.31065  7.01254  5.85482  5.77020  6.67815  6.56670  2.93750  3.17213  5.57102  8.41677  7.46310     10 - -
          2.68803  4.42410  2.77012  2.73308  3.46539  2.40219  3.72680  3.29539  2.67298  2.69540  4.24018  2.90532  2.73925  3.18332  2.89203  2.38072  2.77705  2.98704  4.58662  3.61688
          1.59455  1.10783  0.76201  1.19258  0.36160  0.48576  0.95510
     11   0.74137  5.63319  4.94207  4.87707  6.10847  2.33921  1.13088  5.72189  5.09691  5.36476  6.15612  4.89144  5.18540  5.32840  5.32503  3.87712  4.24453  4.93210  7.43197  6.23695     15 - -
          2.68618  4.42225  2.77519  2.73123  3.46354  2.40513  3.72494  3.29354  2.67741  2.69355  4.24690  2.90347  2.73739  3.18146  2.89801  2.37887  2.77519  2.98518  4.58477  3.61503
          0.00458  5.78401  6.50635  0.61958  0.77255  0.11354  2.23181
     12   2.05356  6.19960  3.95928  2.05199  5.54981  4.48140  3.23665  5.03038  3.41122  4.51259  5.25409  3.95744  1.31987  3.77695  2.18104  2.84467  2.16311  4.59632  6.64565  5.24091     16 - -
          2.68618  4.42225  2.77519  2.73123  3.46354  2.40513  3.72494  3.29354  2.67741  2.69355  4.24690  2.90347  2.73739  3.18146  2.89801  2.37887  2.77519  2.98518  4.58477  3.61503
          0.00251  6.38487  7.10722  0.61958  0.77255  0.35067  1.21813
     13   3.70229  6.21349  2.86887  1.72921  5.55879  4.47588  4.66296  5.04493  1.68185  3.51361  5.25410  2.37379  4.86940  1.93475  3.89038  3.21723  2.48845  2.77267  3.49483  5.23492     17 - -
          2.68618  4.42225  2.77519  2.73123  3.46354  2.40513  3.72494  3.29354  2.67741  2.69355  4.24690  2.90347  2.73739  3.18146  2.89801  2.37887  2.77519  2.98518  4.58477  3.61503
          0.00244  6.41123  7.13358  0.61958  0.77255  0.48576  0.95510
     14   3.71072  6.22151  3.25704  3.40259  5.56814  4.48308  2.72599  5.05373  2.72804  4.52650  5.26215  3.35284  4.87651  2.55817  1.46861  2.35383  1.37272  4.61307  6.65235  3.75089     18 - -
          2.68618  4.42225  2.77519  2.73123  3.46354  2.40513  3.72494  3.29354  2.67741  2.69355  4.24690  2.90347  2.73739  3.18146  2.89801  2.37887  2.77519  2.98518  4.58477  3.61503
          0.00244  6.41123  7.13358  0.61958  0.77255  0.48576  0.95510
     15   3.73779  3.85113  4.02507  2.06930  1.77489  1.48363  4.70827  4.92243  2.04960  4.44004  5.20302  3.37870  4.91506  3.81844  2.37134  3.71854  3.96771  4.52507  6.60106  3.21935     19 - -
          2.68871  4.42478  2.77773  2.72526  3.46607  2.40766  3.70502  3.29607  2.67994  2.68970  4.24943  2.90600  2.73802  3.18399  2.89831  2.37551  2.77446  2.98771  4.58730  3.61756
          0.40208  1.10783  7.13358  1.50049  0.25234  0.48576  0.95510
     16   7.27702  8.13471  7.58057  7.33562  8.14526  6.71351  7.76558  8.33745  6.36196  7.45336  8.65843  7.59195  7.31443  7.27013  0.01059  7.51283  7.57910  7.98521  8.52031  8.17475     25 - -
          2.68618  4.42225  2.77519  2.73123  3.46354  2.40513  3.72494  3.29354  2.67741  2.69355  4.24690  2.90347  2.73739  3.18146  2.89801  2.37887  2.77519  2.98518  4.58477  3.61503
          0.00244  6.41123  7.13358  0.61958  0.77255  0.48576  0.95510
     17   4.95217  6.22732  6.92600  6.32081  4.64061  6.22467  6.50202  1.90309  6.13724  1.18330  2.11866  6.39691  1.14577  6.07540  6.07904  5.57523  5.16295  4.12858  6.67527  3.07474     26 - -
          2.68618  4.42225  2.77519  2.73123  3.46354  2.40513  3.72494  3.29354  2.67741  2.69355  4.24690  2.90347  2.73739  3.18146  2.89801  2.37887  2.77519  2.98518  4.58477  3.61503
          0.00244  6.41123  7.13358  0.61958  0.77255  0.48576  0.95510
     18   7.47120  8.17331  7.46596  7.53335  7.41252  6.75716  0.00888  8.51650  7.65526  7.58060  8.92674  7.83621  7.39510  8.01557  7.52585  7.75586  7.87566  8.17363  8.32995  7.43337     27 - -
          2.68618  4.42225  2.77519  2.73123  3.46354  2.40513  3.72494  3.29354  2.67741  2.69355  4.24690  2.90347  2.73739  3.18146  2.89801  2.37887  2.77519  2.98518  4.58477  3.61503
          0.00244  6.41123  7.13358  0.61958  0.77255  0.48576  0.95510
     19   5.96822  7.00670  7.18767  7.01358  1.15880  6.72352  5.56462  1.99667  6.79236  1.30554  5.68443  6.38383  6.93682  6.46314  6.58858  6.11742  6.16333  5.31177  2.76112  1.67882     28 - -
          2.68618  4.42225  2.77519  2.73123  3.46354  2.40513  3.72494  3.29354  2.67741  2.69355  4.24690  2.90347  2.73739  3.18146  2.89801  2.37887  2.77519  2.98518  4.58477  3.61503
          0.00244  6.41123  7.13358  0.61958  0.77255  0.48576  0.95510
     20   7.47120  8.17331  7.46596  7.53335  7.41252  6.75716  0.00888  8.51650  7.65526  7.58060  8.92674  7.83621  7.39510  8.01557  7.52585  7.75586  7.87566  8.17363  8.32995  7.43337     29 - -
          2.68618  4.42225  2.77519  2.73123  3.46354  2.40513  3.72494  3.29354  2.67741  2.69355  4.24690  2.90347  2.73739  3.18146  2.89801  2.37887  2.77519  2.98518  4.58477  3.61503
          0.00244  6.41123  7.13358  0.61958  0.77255  0.48576  0.95510
     21   1.41734  3.57158  6.20975  5.69949  4.88320  1.01925  5.91701  2.02619  5.49820  1.95926  4.87082  5.53411  5.64938  5.62438  5.50595  4.49325  4.41600  3.75313  6.45350  5.28756     30 - -
          2.68618  4.42225  2.77519  2.73123  3.46354  2.40513  3.72494  3.29354  2.67741  2.69355  4.24690  2.90347  2.73739  3.18146  2.89801  2.37887  2.77519  2.98518  4.58477  3.61503
          0.00244  6.41123  7.13358  0.61958  0.77255  0.48576  0.95510
     22   5.73872  6.82358  7.79571  7.29354  4.94889  7.40040  7.81744  0.47387  7.24898  1.12004  4.64516  7.64994  7.18002  6.91105  7.11773  6.96757  5.94115  3.98135  7.40095  6.54496     31 - -
          2.68618  4.42225  2.77519  2.73123  3.46354  2.40513  3.72494  3.29354  2.67741  2.69355  4.24690  2.90347  2.73739  3.18146  2.89801  2.37887  2.77519  2.98518  4.58477  3.61503
          0.00244  6.41123  7.13358  0.61958  0.77255  0.48576  0.95510
     23   5.73082  6.84604  7.74028  7.15236  1.69112  7.25497  7.47763  2.39868  7.05198  0.82519  1.83024  7.46198  7.03640  6.67423  6.87311  6.71398  5.90601  2.22150  7.17234  6.34333     32 - -
          2.68618  4.42225  2.77519  2.73123  3.46354  2.40513  3.72494  3.29354  2.67741  2.69355  4.24690  2.90347  2.73739  3.18146  2.89801  2.37887  2.77519  2.98518  4.58477  3.61503
          0.00244  6.41123  7.13358  0.61958  0.77255  0.48576  0.95510
     24   6.66526  7.41939  7.29530  7.36315  0.59630  6.95305  5.43419  6.18136  7.11656  5.21823  6.65720  6.40872  7.18416  6.62410  6.81827  3.44624  6.83774  6.15624  1.08412  2.93786     33 - -
          2.68618  4.42225  2.77519  2.73123  3.46354  2.40513  3.72494  3.29354  2.67741  2.69355  4.24690  2.90347  2.73739  3.18146  2.89801  2.37887  2.77519  2.98518  4.58477  3.61503
          0.00165  6.41043        *  0.61958  0.77255  0.00000        *
//
