# Supplementary material for: GenSeed-HMM: A Tool for Progressive Assembly Using Profile HMMs as Seeds and its Application in Alpavirinae Viral Discovery from Metagenomic Data
Source: Front Microbiol. 2016 Mar 4;7:269. doi: 10.3389/fmicb.2016.00269 (PMC4777721; doi:10.3389/fmicb.2016.00269)
Supplement: Supplementary file 1 [file DataSheet1.ZIP › HMMs/VP4_R4.hmm]

HMMER3/b [3.0 | March 2010]
NAME  vp4AlpaR4
LENG  20
ALPH  amino
RF    no
CS    no
MAP   yes
DATE  Wed Dec 31 09:21:40 2014
NSEQ  33
EFFN  33.000000
CKSUM 1035754157
STATS LOCAL MSV       -6.5051  0.73262
STATS LOCAL VITERBI   -6.6228  0.73262
STATS LOCAL FORWARD   -4.3612  0.73262
HMM          A        C        D        E        F        G        H        I        K        L        M        N        P        Q        R        S        T        V        W        Y   
            m->m     m->i     m->d     i->m     i->i     d->m     d->d
  COMPO   2.52391  3.94269  3.32420  3.18928  4.28481  2.90708  4.11081  2.92738  2.35076  3.15088  3.46209  2.76210  3.43756  4.23171  3.45161  2.29899  2.77391  2.32152  5.66307  2.21147
          2.68618  4.42225  2.77519  2.73123  3.46354  2.40513  3.72494  3.29354  2.67741  2.69355  4.24690  2.90347  2.73739  3.18146  2.89801  2.37887  2.77519  2.98518  4.58477  3.61503
          0.00122  7.10422  7.82657  0.61958  0.77255  0.00000        *
      1   2.53465  3.05281  3.03357  4.85235  5.14078  5.39745  2.96902  2.77221  4.78951  4.22219  5.12497  5.20866  3.28330  5.07129  2.56956  1.55642  4.61402  1.16531  6.61054  5.39255      1 - -
          2.68618  4.42225  2.77519  2.73123  3.46354  2.40513  3.72494  3.29354  2.67741  2.69355  4.24690  2.90347  2.73739  3.18146  2.89801  2.37887  2.77519  2.98518  4.58477  3.61503
          0.00122  7.10422  7.82657  0.61958  0.77255  0.48576  0.95510
      2   3.22533  6.77280  3.11490  3.95185  6.11875  3.03371  2.60774  5.60529  3.95486  5.07845  5.81340  1.21079  5.42688  2.88727  1.76894  2.46726  2.79394  5.16395  2.88148  5.79355      2 - -
          2.68618  4.42225  2.77519  2.73123  3.46354  2.40513  3.72494  3.29354  2.67741  2.69355  4.24690  2.90347  2.73739  3.18146  2.89801  2.37887  2.77519  2.98518  4.58477  3.61503
          0.00122  7.10422  7.82657  0.61958  0.77255  0.48576  0.95510
      3   5.79686  8.59570  2.69258  1.11640  2.54959  0.99904  6.52255  7.59979  5.83099  7.00722  7.97594  5.22535  6.50730  5.72495  6.65563  2.00980  6.15433  7.05863  9.14768  7.44291      3 - -
          2.68618  4.42225  2.77519  2.73123  3.46354  2.40513  3.72494  3.29354  2.67741  2.69355  4.24690  2.90347  2.73739  3.18146  2.89801  2.37887  2.77519  2.98518  4.58477  3.61503
          0.06139  7.10422  2.83490  0.61958  0.77255  0.48576  0.95510
      4   2.23520  3.47265  2.10654  3.09651  3.14813  1.95702  5.16737  5.55335  1.46194  5.02616  5.76078  3.06213  5.37389  2.52986  4.39469  2.60839  3.41933  5.11163  7.15241  5.74076      4 - -
          2.68618  4.42225  2.77519  2.73123  3.46354  2.40513  3.72494  3.29354  2.67741  2.69355  4.24690  2.90347  2.73739  3.18146  2.89801  2.37887  2.77519  2.98518  4.58477  3.61503
          0.00130  7.04413  7.76647  0.61958  0.77255  0.17891  1.80898
      5   0.88015  3.22356  7.48152  7.47395  7.70426  1.87733  7.84256  7.22890  7.27071  6.92094  7.63365  6.53004  6.44535  7.30952  2.83581  3.33353  1.24781  6.22138  9.04243  8.07417      5 - -
          2.68618  4.42225  2.77519  2.73123  3.46354  2.40513  3.72494  3.29354  2.67741  2.69355  4.24690  2.90347  2.73739  3.18146  2.89801  2.37887  2.77519  2.98518  4.58477  3.61503
          0.00122  7.10422  7.82657  0.61958  0.77255  0.48576  0.95510
      6   2.16772  3.58750  6.23815  2.67052  4.91883  3.49035  5.90244  1.07635  5.44976  2.65747  4.94224  3.33673  3.27275  5.60904  5.51098  2.72984  4.65701  2.13905  6.44356  3.02516      6 - -
          2.68618  4.42225  2.77519  2.73123  3.46354  2.40513  3.72494  3.29354  2.67741  2.69355  4.24690  2.90347  2.73739  3.18146  2.89801  2.37887  2.77519  2.98518  4.58477  3.61503
          0.00122  7.10422  7.82657  0.61958  0.77255  0.48576  0.95510
      7   2.69050  3.53540  2.97120  3.96121  6.10712  5.03833  5.22768  5.59019  3.96390  3.27530  5.80806  1.50942  3.14619  3.04783  1.73451  1.40085  4.49589  5.15422  7.20116  5.79289      7 - -
          2.68618  4.42225  2.77519  2.73123  3.46354  2.40513  3.72494  3.29354  2.67741  2.69355  4.24690  2.90347  2.73739  3.18146  2.89801  2.37887  2.77519  2.98518  4.58477  3.61503
          0.00122  7.10422  7.82657  0.61958  0.77255  0.48576  0.95510
      8   8.18364  8.75371  8.34518  8.43105  6.21129  7.55217  7.65615  8.34399  8.49346  7.37101  8.79852  8.26290  8.11260  8.45787  8.22915  8.25726  8.48569  8.22867  7.76010  0.00734      8 - -
          2.68618  4.42225  2.77519  2.73123  3.46354  2.40513  3.72494  3.29354  2.67741  2.69355  4.24690  2.90347  2.73739  3.18146  2.89801  2.37887  2.77519  2.98518  4.58477  3.61503
          0.00122  7.10422  7.82657  0.61958  0.77255  0.48576  0.95510
      9   2.53240  6.85610  7.94916  7.57203  6.52727  7.54662  8.83765  1.27224  7.62762  4.82426  6.15088  7.76500  7.72727  8.01899  7.91015  7.07470  5.98756  0.47787  8.97840  7.64596      9 - -
          2.68618  4.42225  2.77519  2.73123  3.46354  2.40513  3.72494  3.29354  2.67741  2.69355  4.24690  2.90347  2.73739  3.18146  2.89801  2.37887  2.77519  2.98518  4.58477  3.61503
          0.00122  7.10422  7.82657  0.61958  0.77255  0.48576  0.95510
     10   1.48050  6.00091  6.58163  6.01549  5.19400  5.62190  6.20600  4.48445  5.80874  2.75117  2.02284  5.93060  6.09473  5.93937  5.82142  1.91443  1.15797  2.69625  6.72875  5.55720     10 - -
          2.68618  4.42225  2.77519  2.73123  3.46354  2.40513  3.72494  3.29354  2.67741  2.69355  4.24690  2.90347  2.73739  3.18146  2.89801  2.37887  2.77519  2.98518  4.58477  3.61503
          0.00122  7.10422  7.82657  0.61958  0.77255  0.48576  0.95510
     11   3.29642  6.99406  5.89218  5.77670  7.64472  2.37405  6.98215  7.14632  0.43911  6.70062  7.47225  3.27055  6.41866  6.20855  6.00066  1.80843  5.52027  6.30391  8.77469  7.60620     11 - -
          2.68618  4.42225  2.77519  2.73123  3.46354  2.40513  3.72494  3.29354  2.67741  2.69355  4.24690  2.90347  2.73739  3.18146  2.89801  2.37887  2.77519  2.98518  4.58477  3.61503
          0.00122  7.10422  7.82657  0.61958  0.77255  0.48576  0.95510
     12   8.18364  8.75371  8.34518  8.43105  6.21129  7.55217  7.65615  8.34399  8.49346  7.37101  8.79852  8.26290  8.11260  8.45787  8.22915  8.25726  8.48569  8.22867  7.76010  0.00734     12 - -
          2.68618  4.42225  2.77519  2.73123  3.46354  2.40513  3.72494  3.29354  2.67741  2.69355  4.24690  2.90347  2.73739  3.18146  2.89801  2.37887  2.77519  2.98518  4.58477  3.61503
          0.00122  7.10422  7.82657  0.61958  0.77255  0.48576  0.95510
     13   6.10538  7.21149  8.25667  7.79066  5.80709  7.90209  8.57594  2.43959  7.79208  1.86269  1.00006  8.09431  7.79787  7.67197  7.80362  7.42882  6.33603  0.97495  8.26680  7.34066     13 - -
          2.68618  4.42225  2.77519  2.73123  3.46354  2.40513  3.72494  3.29354  2.67741  2.69355  4.24690  2.90347  2.73739  3.18146  2.89801  2.37887  2.77519  2.98518  4.58477  3.61503
          0.00122  7.10422  7.82657  0.61958  0.77255  0.48576  0.95510
     14   4.82034  6.62490  6.80689  6.65225  6.64794  2.13904  7.24389  5.90536  6.64769  1.97048  6.63125  1.15830  6.39292  6.77188  6.69675  5.07771  1.03468  3.14997  8.13444  7.00470     14 - -
          2.68618  4.42225  2.77519  2.73123  3.46354  2.40513  3.72494  3.29354  2.67741  2.69355  4.24690  2.90347  2.73739  3.18146  2.89801  2.37887  2.77519  2.98518  4.58477  3.61503
          0.00122  7.10422  7.82657  0.61958  0.77255  0.48576  0.95510
     15   5.16939  7.10467  6.42352  6.28105  7.86492  2.97298  7.15292  7.34876  0.50788  6.86478  7.67281  6.27083  6.59543  6.39673  5.77460  1.13836  5.70946  6.48717  8.83654  7.82740     15 - -
          2.68618  4.42225  2.77519  2.73123  3.46354  2.40513  3.72494  3.29354  2.67741  2.69355  4.24690  2.90347  2.73739  3.18146  2.89801  2.37887  2.77519  2.98518  4.58477  3.61503
          0.02943  7.10422  3.56906  0.61958  0.77255  0.48576  0.95510
     16   3.18393  6.65712  2.83992  2.77615  2.23637  3.18771  5.22397  2.38685  2.23066  3.39875  5.70803  2.92532  5.42492  4.33421  2.77027  2.05396  2.67058  2.53410  7.11341  3.33593     16 - -
          2.68618  4.42225  2.77519  2.73123  3.46354  2.40513  3.72494  3.29354  2.67741  2.69355  4.24690  2.90347  2.73739  3.18146  2.89801  2.37887  2.77519  2.98518  4.58477  3.61503
          0.00126  7.07604  7.79839  0.61958  0.77255  0.26692  1.45130
     17   2.39371  2.36719  1.81655  2.69647  5.88258  5.08208  3.42422  5.32304  4.04834  3.00772  5.66533  2.94107  5.47398  4.40352  4.52621  1.71050  3.15466  1.82915  7.08188  5.71637     17 - -
          2.68618  4.42225  2.77519  2.73123  3.46354  2.40513  3.72494  3.29354  2.67741  2.69355  4.24690  2.90347  2.73739  3.18146  2.89801  2.37887  2.77519  2.98518  4.58477  3.61503
          0.32837  7.10422  1.27625  0.61958  0.77255  0.48576  0.95510
     18   1.83597  1.96370  4.29686  3.73987  5.79138  4.79622  4.99006  5.25911  2.11497  4.76313  5.51661  2.17453  3.05300  4.09539  3.10207  1.65769  4.24819  4.84544  6.91374  2.65770     18 - -
          2.68618  4.42225  2.77519  2.73123  3.46354  2.40513  3.72494  3.29354  2.67741  2.69355  4.24690  2.90347  2.73739  3.18146  2.89801  2.37887  2.77519  2.98518  4.58477  3.61503
          0.00169  6.77754  7.49989  0.61958  0.77255  0.05307  2.96255
     19   1.91989  5.82641  6.31526  1.99095  4.92143  5.60037  5.93035  1.86327  3.39192  1.40405  2.54859  5.73341  5.96440  5.65914  5.55054  3.34963  4.67118  2.10812  6.45059  5.27246     19 - -
          2.68618  4.42225  2.77519  2.73123  3.46354  2.40513  3.72494  3.29354  2.67741  2.69355  4.24690  2.90347  2.73739  3.18146  2.89801  2.37887  2.77519  2.98518  4.58477  3.61503
          0.00122  7.10422  7.82657  0.61958  0.77255  0.48576  0.95510
     20   5.43170  8.15079  1.97389  3.45124  7.43136  5.64463  2.03666  6.99196  2.28162  6.42370  7.26902  2.52337  0.80352  3.14671  5.84819  5.28145  5.72056  6.51696  8.55603  6.99604     20 - -
          2.68618  4.42225  2.77519  2.73123  3.46354  2.40513  3.72494  3.29354  2.67741  2.69355  4.24690  2.90347  2.73739  3.18146  2.89801  2.37887  2.77519  2.98518  4.58477  3.61503
          0.00082  7.10382        *  0.61958  0.77255  0.00000        *
//
