# Supplementary material for: GenSeed-HMM: A Tool for Progressive Assembly Using Profile HMMs as Seeds and its Application in Alpavirinae Viral Discovery from Metagenomic Data
Source: Front Microbiol. 2016 Mar 4;7:269. doi: 10.3389/fmicb.2016.00269 (PMC4777721; doi:10.3389/fmicb.2016.00269)
Supplement: Supplementary file 2 [file DataSheet2.XLSX]

## Sheet: HMM seed comparison
Metagenomics from human fecal samples																	Metagenomics from sewage sample
Seed	VP1R1	Cumul. VP1R1	VP1R4	Cumul. VP1R4	VP1R5	Cumul. VP1R5	VP1R6	Cumul. VP1R6	VP4R1	Cumul. VP4R1	VP4R2	Cumul.VP4R2	VP4R3	Cumul.VP4R3	VP4R4	Cumul.VP4R4	Seed	VP1R1	Cumul. VP1R1	VP1R4	Cumul. VP1R4	VP1R5	Cumul. VP1R5	VP1R6	Cumul. VP1R6	VP4R1	Cumul. VP4R1	VP4R2	Cumul. VP4R2	VP4R3	Cumul. VP4R3	VP4R4	Cumul. VP4R4
1	6837	6837	6750	6750	6896	6896	6574	6574	6815	6815	6707	6707	7271	7271	6619	6619	1	7984	7984	7007	7007	7586	7586	7807	7807	8112	8112	5646	5646	7649	7649	6626	6626
2	6750	13587	6552	13302	6495	13391	6567	13141	6574	13389	6550	13257	6659	13930	6605	13224	2	7345	15329	6209	13216	7585	15171	6358	14165	6878	14990	5415	11061	6858	14507	6331	12957
3	6671	20258	6513	19815	6457	19848	6411	19552	6540	19929	6385	19642	6501	20431	6550	19774	3	7253	22582	6154	19370	6663	21834	6068	20233	6725	21715	5389	16450	6545	21052	6215	19172
4	6551	26809	6418	26233	6434	26282	6330	25882	6441	26370	6359	26001	6465	26896	6459	26233	4	6877	29459	5802	25172	6447	28281	6035	26268	6585	28300	5278	21728	6152	27204	6035	25207
5	6517	33326	6404	32637	6226	32508	6263	32145	6371	32741	6186	32187	6443	33339	6286	32519	5	6573	36032	5759	30931	6443	34724	5962	32230	6585	34885	5079	26807	6035	33239	5645	30852
6	6206	39532	6334	38971	6188	38696	6155	38300	6332	39073	6107	38294	6372	39711	6231	38750	6	6463	42495	5650	36581	6250	40974	5654	37884	6314	41199	5050	31857	5972	39211	5544	36396
7	6195	45727	6248	45219	6182	44878	6141	44441	6314	45387	6030	44324	6363	46074	6122	44872	7	6115	48610	5528	42109	6031	47005	5615	43499	6129	47328	4960	36817	5944	45155	5524	41920
8	6192	51919	6182	51401	6159	51037	6139	50580	6311	51698	5956	50280	6328	52402	6107	50979	8	6048	54658	5524	47633	5999	53004	5524	49023	6052	53380	4953	41770	5893	51048	5458	47378
9	6101	58020	6167	57568	6131	57168	6136	56716	6228	57926	5880	56160	6282	58684	6068	57047	9	6041	60699	5505	53138	5960	58964	5311	54334	6027	59407	4951	46721	5820	56868	5188	52566
10	6098	64118	6141	63709	6127	63295	6014	62730	6163	64089	5366	61526	6265	64949	6007	63054	10	5877	66576	5398	58536	5920	64884	5202	59536	5995	65402	4853	51574	5753	62621	5008	57574
11	5962	70080	6110	69819	6069	69364	6003	68733	6153	70242	5265	66791	6251	71200	5901	68955	11	5864	72440	5384	63920	5916	70800	5152	64688	5927	71329	4752	56326	5674	68295	4901	62475
12	5900	75980	6071	75890	6005	75369	5883	74616	6124	76366	5232	72023	6215	77415	5900	74855	12	5659	78099	5373	69293	5862	76662	5139	69827	5889	77218	4669	60995	5645	73940	4868	67343
13	5897	81877	6021	81911	5910	81279	5831	80447	6120	82486	4968	76991	6182	83597	5891	80746	13	5597	83696	5362	74655	5859	82521	4901	74728	5837	83055	4669	65664	5644	79584	4712	72055
14	5887	87764	6007	87918	5755	87034	5827	86274	6103	88589	4818	81809	6150	89747	5882	86628	14	5533	89229	5260	79915	5723	88244	4795	79523	5726	88781	4668	70332	5524	85108	4699	76754
15	5757	93521	6002	93920	5720	92754	5754	92028	6082	94671	4789	86598	6135	95882	5725	92353	15	5524	94753	4868	84783	5655	93899	4712	84235	5690	94471	4648	74980	5458	90566	4694	81448
16	5750	99271	5887	99807	5684	98438	5615	97643	5979	100650	4557	91155	6023	101905	5641	97994	16	5511	100264	4391	89174	5641	99540	4710	88945	5582	100053	4532	79512	5335	95901	4674	86122
17	5724	104995	5831	105638	5400	103838	5552	103195	5887	106537	2942	94097	6020	107925	5614	103608	17	5485	105749	4274	93448	5630	105170	4251	93196	5564	105617	4499	84011	5324	101225	4594	90716
18	5718	110713	5816	111454	4912	108750	4843	108038	5760	112297	2797	96894	5964	113889	5593	109201	18	5379	111128	4055	97503	5630	110800	3951	97147	5524	111141	4498	88509	5288	106513	4588	95304
19	5596	116309	5597	117051	4759	113509	4528	112566	5740	118037	2685	99579	5944	119833	5569	114770	19	5373	116501	4007	101510	5514	116314	3893	101040	5518	116659	4497	93006	5250	111763	4579	99883
20	5583	121892	4848	121899	4486	117995	3874	116440	5702	123739	2229	101808	5890	125723	5527	120297	20	5311	121812	3915	105425	5089	121403	3667	104707	5442	122101	4489	97495	5228	116991	4525	104408
21	5527	127419	4573	126472	4486	122481	3785	120225	5688	129427	1757	103565	5819	131542	5432	125729	21	5204	127016	3824	109249	4901	126304	3640	108347	5373	127474	4245	101740	5166	122157	4326	108734
22	5503	132922	4550	131022	4355	126836	3113	123338	5613	135040	1391	104956	5716	137258	3785	129514	22	5153	132169	3745	112994	4766	131070	3631	111978	5353	132827	4164	105904	5141	127298	4190	112924
23	5492	138414	4355	135377	3785	130621	1255	124593	5573	140613	1305	106261	5673	142931	3632	133146	23	5141	137310	3718	116712	4712	135782	3580	115558	5347	138174	4162	110066	5111	132409	4039	116963
24	5485	143899	3785	139162	3001	133622	1033	125626	5565	146178	836	107097	5527	148458	3272	136418	24	5141	142451	3680	120392	4659	140441	3565	119123	5317	143491	3846	113912	5060	137469	3375	120338
25	5485	149384	3158	142320	2869	136491	732	126358	5516	151694	468	107565	5301	153759	3058	139476	25	5063	147514	3565	123957	4634	145075	3399	122522	5226	148717	3703	117615	5038	142507	3266	123604
26	5329	154713	3113	145433	2644	139135	677	127035	5338	157032	467	108032	5265	159024	2134	141610	26	5034	152548	3565	127522	4497	149572	3356	125878	5172	153889	3699	121314	5032	147539	3165	126769
27	5147	159860	3026	148459	2400	141535	512	127547	5262	162294	399	108431	4944	163968	1872	143482	27	5034	157582	3438	130960	4384	153956	3248	129126	5122	159011	3136	124450	5019	152558	2924	129693
28	5056	164916	2730	151189	2000	143535	462	128009	5117	167411	375	108806	4811	168779	1479	144961	28	4992	162574	3169	134129	4307	158263	3222	132348	5120	164131	2995	127445	4960	157518	2837	132530
29	5048	169964	2689	153878	1614	145149	306	128315	5077	172488	268	109074	4656	173435	1419	146380	29	4985	167559	3131	137260	4253	162516	2866	135214	5100	169231	2957	130402	4948	162466	2526	135056
30	4940	174904	2352	156230	1280	146429			4898	177386			4587	178022	1379	147759	30	4959	172518	3129	140389	4063	166579	2827	138041	5048	174279	2871	133273	4908	167374	2508	137564
31	4852	179756	1805	158035	1254	147683			4860	182246			3785	181807	1170	148929	31	4956	177474	2927	143316	3966	170545	2547	140588	4999	179278	2744	136017	4868	172242	2497	140061
32	4815	184571	1599	159634	1126	148809			4815	187061			3496	185303	1034	149963	32	4905	182379	2669	145985	3951	174496	2472	143060	4954	184232	2717	138734	4867	177109	2457	142518
33	4540	189111	1288	160922	1033	149842			4725	191786			3160	188463	765	150728	33	4898	187277	2597	148582	3934	178430	2404	145464	4901	189133	2659	141393	4863	181972	2218	144736
34	4426	193537	1254	162176	1033	150875			4264	196050			2715	191178	611	151339	34	4864	192141	2523	151105	3817	182247	2352	147816	4890	194023	2575	143968	4847	186819	2138	146874
35	4393	197930	989	163165	953	151828			3968	200018			2552	193730	539	151878	35	4863	197004	2457	153562	3633	185880	2132	149948	4880	198903	2560	146528	4818	191637	2068	148942
36	4133	202063	982	164147	892	152720			3509	203527			1756	195486			36	4771	201775	2424	155986	3586	189466	2001	151949	4866	203769	2550	149078	4771	196408	1850	150792
37	3826	205889	864	165011	635	153355			2977	206504			1546	197032			37	4765	206540	2413	158399	3450	192916	1926	153875	4864	208633	2544	151622	4757	201165	1785	152577
38	3785	209674	775	165786	498	153853			2952	209456			1509	198541			38	4730	211270	2399	160798	3421	196337	1833	155708	4842	213475	2445	154067	4741	205906	1770	154347
39	3490	213164	775	166561	481	154334			2364	211820			1397	199938			39	4712	215982	2388	163186	3403	199740	1793	157501	4834	218309	2254	156321	4736	210642	1749	156096
40	3430	216594	714	167275	473	154807			1495	213315			1366	201304			40	4710	220692	2277	165463	3398	203138	1774	159275	4831	223140	2202	158523	4711	215353	1749	157845
41	3087	219681	569	167844	455	155262			1390	214705			1291	202595			41	4679	225371	2245	167708	3352	206490	1771	161046	4830	227970	2200	160723	4669	220022	1747	159592
42	2624	222305	451	168295					1197	215902			1250	203845			42	4647	230018	2234	169942	3350	209840	1681	162727	4830	232800	2166	162889	4667	224689	1728	161320
43	2300	224605	403	168698					916	216818			986	204831			43	4614	234632	2195	172137	3169	213009	1645	164372	4815	237615	2152	165041	4653	229342	1631	162951
44	2105	226710	317	169015					851	217669			946	205777			44	4612	239244	2150	174287	2948	215957	1604	165976	4771	242386	2087	167128	4653	233995	1622	164573
45	2021	228731	232	169247					665	218334			365	206142			45	4609	243853	2040	176327	2942	218899	1583	167559	4746	247132	1944	169072	4651	238646	1618	166191
46	1962	230693							631	218965			303	206445			46	4601	248454	2036	178363	2874	221773	1547	169106	4741	251873	1940	171012	4647	243293	1610	167801
47	1934	232627							602	219567			288	206733			47	4594	253048	2030	180393	2872	224645	1544	170650	4721	256594	1875	172887	4647	247940	1595	169396
48	1663	234290							569	220136			271	207004			48	4588	257636	1997	182390	2812	227457	1482	172132	4718	261312	1874	174761	4638	252578	1588	170984
49	1337	235627							475	220611			249	207253			49	4584	262220	1991	184381	2669	230126	1423	173555	4707	266019	1852	176613	4622	257200	1573	172557
50	1245	236872							470	221081							50	4584	266804	1975	186356	2627	232753	1417	174972	4703	270722	1817	178430	4619	261819	1466	174023
51	1197	238069							407	221488							51	4578	271382	1960	188316	2618	235371	1376	176348	4671	275393	1761	180191	4613	266432	1441	175464
52	1000	239069							340	221828							52	4570	275952	1919	190235	2563	237934	1373	177721	4668	280061	1604	181795	4612	271044	1376	176840
53	831	239900							320	222148							53	4558	280510	1867	192102	2472	240406	1326	179047	4651	284712	1519	183314	4606	275650	1311	178151
54	740	240640							284	222432							54	4550	285060	1861	193963	2467	242873	1302	180349	4639	289351	1512	184826	4603	280253	1309	179460
55	606	241246							206	222638							55	4547	289607	1837	195800	2450	245323	1239	181588	4631	293982	1488	186314	4594	284847	1176	180636
56	499	241745							141	222779							56	4540	294147	1833	197633	2276	247599	1225	182813	4612	298594	1441	187755	4589	289436	1173	181809
57	434	242179							138	222917							57	4522	298669	1814	199447	2274	249873	1223	184036	4608	303202	1432	189187	4587	294023	1089	182898
58	414	242593															58	4514	303183	1793	201240	2214	252087	1179	185215	4595	307797	1414	190601	4569	298592	1089	183987
59	382	242975															59	4511	307694	1753	202993	2195	254282	1173	186388	4593	312390	1405	192006	4565	303157	1089	185076
60	372	243347															60	4502	312196	1742	204735	2188	256470	1162	187550	4590	316980	1402	193408	4564	307721	1085	186161
61	354	243701															61	4493	316689	1698	206433	2177	258647	1125	188675	4570	321550	1402	194810	4563	312284	1075	187236
62	350	244051															62	4478	321167	1697	208130	2174	260821	1117	189792	4560	326110	1390	196200	4560	316844	1056	188292
63	337	244388															63	4464	325631	1676	209806	2168	262989	1087	190879	4538	330648	1376	197576	4557	321401	1055	189347
64	317	244705															64	4455	330086	1655	211461	2136	265125	1075	191954	4534	335182	1364	198940	4550	325951	1045	190392
																	65	4435	334521	1648	213109	2116	267241	1069	193023	4519	339701	1348	200288	4540	330491	1042	191434
																	66	4434	338955	1529	214638	2083	269324	1054	194077	4510	344211	1316	201604	4540	335031	1010	192444
																	67	4421	343376	1480	216118	2072	271396	1036	195113	4509	348720	1309	202913	4536	339567	999	193443
																	68	4406	347782	1479	217597	2018	273414	1035	196148	4509	353229	1266	204179	4535	344102	972	194415
																	69	4396	352178	1436	219033	2017	275431	1026	197174	4508	357737	1258	205437	4534	348636	959	195374
																	70	4394	356572	1418	220451	2015	277446	958	198132	4502	362239	1236	206673	4524	353160	957	196331
																	71	4383	360955	1417	221868	2004	279450	896	199028	4502	366741	1191	207864	4500	357660	920	197251
																	72	4379	365334	1365	223233	1987	281437	866	199894	4500	371241	1170	209034	4499	362159	898	198149
																	73	4376	369710	1327	224560	1919	283356	862	200756	4495	375736	1158	210192	4497	366656	891	199040
																	74	4375	374085	1306	225866	1917	285273	837	201593	4485	380221	1154	211346	4457	371113	871	199911
																	75	4373	378458	1279	227145	1903	287176	809	202402	4468	384689	1134	212480	4453	375566	853	200764
																	76	4371	382829	1266	228411	1896	289072	787	203189	4457	389146	1122	213602	4418	379984	826	201590
																	77	4363	387192	1263	229674	1872	290944	762	203951	4456	393602	1115	214717	4416	384400	808	202398
																	78	4359	391551	1260	230934	1869	292813	755	204706	4452	398054	1100	215817	4413	388813	782	203180
																	79	4340	395891	1244	232178	1863	294676	706	205412	4450	402504	1091	216908	4401	393214	782	203962
																	80	4326	400217	1234	233412	1848	296524	663	206075	4449	406953	1042	217950	4385	397599	776	204738
																	81	4326	404543	1228	234640	1833	298357	620	206695	4444	411397	1034	218984	4373	401972	757	205495
																	82	4315	408858	1222	235862	1821	300178	608	207303	4430	415827	1021	220005	4368	406340	747	206242
																	83	4306	413164	1197	237059	1817	301995	608	207911	4420	420247	967	220972	4349	410689	743	206985
																	84	4292	417456	1169	238228	1773	303768	587	208498	4415	424662	967	221939	4346	415035	741	207726
																	85	4284	421740	1168	239396	1745	305513	580	209078	4410	429072	953	222892	4345	419380	736	208462
																	86	4275	426015	1157	240553	1724	307237	550	209628	4408	433480	944	223836	4341	423721	726	209188
																	87	4272	430287	1150	241703	1707	308944	549	210177	4403	437883	941	224777	4332	428053	723	209911
																	88	4264	434551	1120	242823	1676	310620	526	210703	4396	442279	931	225708	4332	432385	708	210619
																	89	4251	438802	1118	243941	1659	312279	522	211225	4393	446672	853	226561	4331	436716	682	211301
																	90	4244	443046	1100	245041	1603	313882	521	211746	4391	451063	826	227387	4326	441042	681	211982
																	91	4196	447242	1092	246133	1552	315434	500	212246	4385	455448	822	228209	4325	445367	680	212662
																	92	4189	451431	1061	247194	1551	316985	488	212734	4377	459825	794	229003	4313	449680	675	213337
																	93	4142	455573	1039	248233	1548	318533	463	213197	4373	464198	745	229748	4312	453992	665	214002
																	94	4075	459648	1037	249270	1538	320071	462	213659	4372	468570	743	230491	4310	458302	655	214657
																	95	4023	463671	1033	250303	1518	321589	455	214114	4365	472935	733	231224	4278	462580	654	215311
																	96	4006	467677	1025	251328	1487	323076	440	214554	4360	477295	679	231903	4261	466841	634	215945
																	97	3951	471628	1024	252352	1479	324555	413	214967	4357	481652	627	232530	4250	471091	601	216546
																	98	3938	475566	1023	253375	1468	326023	405	215372	4348	486000	607	233137	4244	475335	590	217136
																	99	3893	479459	995	254370	1460	327483	393	215765	4341	490341	595	233732	4243	479578	583	217719
																	100	3884	483343	991	255361	1446	328929	374	216139	4337	494678	583	234315	4220	483798	571	218290
																	101	3799	487142	990	256351	1446	330375	374	216513	4335	499013	564	234879	4196	487994	558	218848
																	102	3732	490874	980	257331	1415	331790	369	216882	4332	503345	543	235422	4108	492102	550	219398
																	103	3714	494588	971	258302	1393	333183	364	217246	4326	507671	538	235960	4054	496156	544	219942
																	104	3633	498221	951	259253	1374	334557	352	217598	4306	511977	522	236482	4021	500177	542	220484
																	105	3574	501795	942	260195	1356	335913	346	217944	4305	516282	501	236983	4006	504183	504	220988
																	106	3565	505360	926	261121	1337	337250	336	218280	4297	520579	491	237474	3963	508146	503	221491
																	107	3561	508921	922	262043	1335	338585	333	218613	4280	524859	489	237963	3944	512090	502	221993
																	108	3440	512361	908	262951	1329	339914	328	218941	4248	529107	485	238448	3848	515938	498	222491
																	109	3414	515775	904	263855	1328	341242	308	219249	4235	533342	483	238931	3772	519710	479	222970
																	110	3412	519187	900	264755	1325	342567	306	219555	4227	537569	481	239412	3704	523414	477	223447
																	111	3391	522578	870	265625	1284	343851	304	219859	4203	541772	475	239887	3673	527087	475	223922
																	112	3357	525935	825	266450	1268	345119	304	220163	4124	545896	464	240351	3585	530672	475	224397
																	113	3320	529255	818	267268	1263	346382	300	220463	4122	550018	459	240810	3370	534042	460	224857
																	114	3317	532572	816	268084	1245	347627	294	220757	4108	554126	434	241244	3367	537409	445	225302
																	115	3235	535807	809	268893	1226	348853	288	221045	4093	558219	414	241658	3367	540776	444	225746
																	116	3231	539038	793	269686	1213	350066	281	221326	4074	562293	413	242071	3345	544121	444	226190
																	117	3225	542263	773	270459	1212	351278	276	221602	4050	566343	397	242468	3251	547372	441	226631
																	118	3225	545488	732	271191	1207	352485	276	221878	4011	570354	389	242857	3234	550606	435	227066
																	119	3224	548712	730	271921	1189	353674	270	222148	4006	574360	386	243243	3221	553827	433	227499
																	120	3205	551917	724	272645	1177	354851	269	222417	3977	578337	384	243627	3080	556907	429	227928
																	121	3188	555105	722	273367	1169	356020	269	222686	3977	582314	375	244002	3079	559986	417	228345
																	122	3177	558282	721	274088	1163	357183	267	222953	3963	586277	364	244366	3069	563055	415	228760
																	123	3170	561452	711	274799	1160	358343	266	223219	3943	590220	353	244719	3058	566113	404	229164
																	124	3170	564622	691	275490	1145	359488	264	223483	3920	594140	339	245058	3027	569140	400	229564
																	125	3159	567781	684	276174	1142	360630	262	223745	3920	598060	335	245393	3024	572164	391	229955
																	126	3151	570932	683	276857	1125	361755	250	223995	3846	601906	331	245724	3007	575171	389	230344
																	127	3072	574004	662	277519	1114	362869	249	224244	3828	605734	327	246051	3001	578172	386	230730
																	128	3042	577046	661	278180	1089	363958	247	224491	3787	609521	318	246369	2987	581159	385	231115
																	129	2944	579990	653	278833	1088	365046	246	224737	3787	613308	310	246679	2955	584114	385	231500
																	130	2864	582854	645	279478	1087	366133	245	224982	3731	617039	308	246987	2930	587044	378	231878
																	131	2842	585696	637	280115	1064	367197	242	225224	3629	620668	285	247272	2908	589952	376	232254
																	132	2840	588536	633	280748	1052	368249	238	225462	3520	624188	279	247551	2855	592807	368	232622
																	133	2776	591312	632	281380	1051	369300	235	225697	3455	627643	276	247827	2845	595652	365	232987
																	134	2771	594083	630	282010	1028	370328	231	225928	3414	631057	276	248103	2781	598433	365	233352
																	135	2740	596823	629	282639	1024	371352	227	226155	3399	634456	273	248376	2778	601211	361	233713
																	136	2663	599486	626	283265	1009	372361	217	226372	3320	637776	272	248648	2748	603959	354	234067
																	137	2640	602126	623	283888	990	373351	214	226586	3318	641094	271	248919	2744	606703	346	234413
																	138	2632	604758	615	284503	965	374316	210	226796	3317	644411	269	249188	2732	609435	342	234755
																	139	2624	607382	602	285105	965	375281	208	227004	3226	647637	265	249453	2711	612146	342	235097
																	140	2584	609966	591	285696	961	376242	208	227212	3211	650848	255	249708	2669	614815	338	235435
																	141	2567	612533	587	286283	951	377193	207	227419	3161	654009	253	249961	2666	617481	337	235772
																	142	2563	615096	587	286870	951	378144	205	227624	3072	657081	251	250212	2640	620121	317	236089
																	143	2563	617659	585	287455	944	379088	203	227827	3047	660128	249	250461	2624	622745	310	236399
																	144	2540	620199	579	288034	941	380029	192	228019	3035	663163	247	250708	2610	625355	306	236705
																	145	2533	622732	578	288612	928	380957	192	228211	3019	666182	247	250955	2602	627957	305	237010
																	146	2520	625252	573	289185	926	381883	191	228402	2975	669157	244	251199	2592	630549	288	237298
																	147	2497	627749	557	289742	925	382808	187	228589	2944	672101	224	251423	2587	633136	286	237584
																	148	2496	630245	555	290297	922	383730	187	228776	2923	675024	213	251636	2548	635684	284	237868
																	149	2490	632735	554	290851	914	384644	185	228961	2922	677946	212	251848	2541	638225	283	238151
																	150	2486	635221	553	291404	906	385550	184	229145	2901	680847	208	252056	2492	640717	278	238429
																	151	2485	637706	553	291957	904	386454	181	229326	2896	683743	208	252264	2463	643180	260	238689
																	152	2454	640160	545	292502	901	387355	177	229503	2828	686571	206	252470	2436	645616	253	238942
																	153	2434	642594	542	293044	890	388245	173	229676	2785	689356	203	252673	2432	648048	246	239188
																	154	2419	645013	532	293576	885	389130	169	229845	2747	692103	193	252866	2425	650473	239	239427
																	155	2413	647426	531	294107	852	389982	168	230013	2711	694814	193	253059	2423	652896	232	239659
																	156	2388	649814	531	294638	846	390828	167	230180	2694	697508	190	253249	2421	655317	229	239888
																	157	2384	652198	528	295166	846	391674	167	230347	2678	700186	190	253439	2384	657701	229	240117
																	158	2347	654545	528	295694	819	392493	165	230512	2666	702852	188	253627	2260	659961	229	240346
																	159	2336	656881	522	296216	798	393291	163	230675	2661	705513	185	253812	2254	662215	227	240573
																	160	2323	659204	519	296735	782	394073	163	230838	2652	708165	182	253994	2253	664468	227	240800
																	161	2292	661496	515	297250	777	394850	163	231001	2624	710789	178	254172	2218	666686	223	241023
																	162	2284	663780	501	297751	773	395623	162	231163	2593	713382	177	254349	2216	668902	219	241242
																	163	2236	666016	499	298250	763	396386	160	231323	2591	715973	161	254510	2166	671068	218	241460
																	164	2233	668249	498	298748	762	397148	160	231483	2579	718552	159	254669	2146	673214	217	241677
																	165	2227	670476	493	299241	762	397910	159	231642	2554	721106	158	254827	2068	675282	216	241893
																	166	2213	672689	492	299733	756	398666	159	231801	2521	723627	157	254984	2064	677346	203	242096
																	167	2194	674883	490	300223	755	399421	158	231959	2513	726140	156	255140	2042	679388	201	242297
																	168	2188	677071	489	300712	742	400163	158	232117	2503	728643	156	255296	2028	681416	200	242497
																	169	2181	679252	483	301195	729	400892	157	232274	2495	731138	155	255451	2019	683435	194	242691
																	170	2180	681432	482	301677	717	401609	157	232431	2479	733617	154	255605	2018	685453	188	242879
																	171	2160	683592	480	302157	711	402320	157	232588	2468	736085	153	255758	2015	687468	182	243061
																	172	2150	685742	476	302633	704	403024	156	232744	2440	738525	152	255910	1979	689447	177	243238
																	173	2137	687879	472	303105	699	403723	156	232900	2437	740962	151	256061	1939	691386	175	243413
																	174	2131	690010	466	303571	697	404420	154	233054	2418	743380	151	256212	1923	693309	172	243585
																	175	2098	692108	465	304036	692	405112	154	233208	2395	745775	150	256362	1912	695221	170	243755
																	176	2090	694198	463	304499	677	405789	154	233362	2386	748161	150	256512	1904	697125	170	243925
																	177	2048	696246	461	304960	662	406451	154	233516	2378	750539	150	256662	1886	699011	168	244093
																	178	2042	698288	460	305420	638	407089	154	233670	2354	752893	150	256812	1867	700878	167	244260
																	179	1999	700287	454	305874	638	407727	154	233824	2294	755187	150	256962	1867	702745	166	244426
																	180	1978	702265	451	306325	636	408363	153	233977	2286	757473	149	257111	1859	704604	165	244591
																	181	1916	704181	448	306773	636	408999	153	234130	2259	759732	148	257259	1858	706462	163	244754
																	182	1903	706084	446	307219	625	409624	152	234282	2254	761986	145	257404	1858	708320	163	244917
																	183	1894	707978	437	307656	622	410246	151	234433	2249	764235	145	257549	1847	710167	162	245079
																	184	1875	709853	433	308089	618	410864	151	234584	2243	766478	142	257691	1839	712006	161	245240
																	185	1872	711725	427	308516	603	411467	150	234734	2215	768693	138	257829	1806	713812	159	245399
																	186	1863	713588	425	308941	591	412058	150	234884	2214	770907	137	257966	1804	715616	157	245556
																	187	1858	715446	422	309363	590	412648	149	235033	2181	773088	135	258101	1770	717386	155	245711
																	188	1858	717304	422	309785	582	413230	149	235182	2163	775251	131	258232	1733	719119	154	245865
																	189	1847	719151	421	310206	579	413809	149	235331	2131	777382	131	258363	1729	720848	154	246019
																	190	1835	720986	417	310623	579	414388	148	235479	2125	779507	130	258493	1711	722559	154	246173
																	191	1826	722812	416	311039	573	414961	148	235627	2088	781595	129	258622	1707	724266	152	246325
																	192	1818	724630	416	311455	570	415531	147	235774	2068	783663	129	258751	1686	725952	151	246476
																	193	1816	726446	415	311870	565	416096	147	235921	2062	785725	128	258879	1664	727616	151	246627
																	194	1815	728261	415	312285	561	416657	147	236068	2028	787753	128	259007	1658	729274	151	246778
																	195	1803	730064	414	312699	557	417214	147	236215	2007	789760	127	259134	1651	730925	149	246927
																	196	1774	731838	410	313109	555	417769	147	236362	1979	791739	127	259261	1651	732576	148	247075
																	197	1769	733607	408	313517	553	418322	146	236508	1954	793693	125	259386	1650	734226	147	247222
																	198	1766	735373	403	313920	548	418870	146	236654	1939	795632	123	259509	1637	735863	146	247368
																	199	1760	737133	399	314319	547	419417	145	236799	1920	797552	122	259631	1627	737490	142	247510
																	200	1757	738890	393	314712	544	419961	144	236943	1920	799472	121	259752	1624	739114	141	247651
																	201	1749	740639	390	315102	543	420504	143	237086	1916	801388	120	259872	1620	740734	141	247792
																	202	1747	742386	384	315486	533	421037	142	237228	1907	803295	120	259992	1610	742344	141	247933
																	203	1745	744131	383	315869	533	421570	142	237370	1897	805192	120	260112	1604	743948	140	248073
																	204	1741	745872	371	316240	531	422101	142	237512	1874	807066	119	260231	1593	745541	140	248213
																	205	1731	747603	371	316611	527	422628	142	237654	1859	808925	117	260348	1585	747126	139	248352
																	206	1720	749323	369	316980	523	423151	141	237795	1853	810778	116	260464	1573	748699	139	248491
																	207	1718	751041	353	317333	518	423669	140	237935	1852	812630	116	260580	1560	750259	138	248629
																	208	1715	752756	343	317676	513	424182	140	238075	1847	814477	114	260694	1544	751803	137	248766
																	209	1696	754452	340	318016	512	424694	140	238215	1846	816323	113	260807	1537	753340	134	248900
																	210	1682	756134	337	318353	509	425203	140	238355	1804	818127	108	260915	1525	754865	133	249033
																	211	1680	757814	324	318677	509	425712	140	238495	1803	819930	108	261023	1512	756377	131	249164
																	212	1661	759475	316	318993	508	426220	140	238635	1791	821721	107	261130	1488	757865	128	249292
																	213	1660	761135	316	319309	507	426727	140	238775	1738	823459	107	261237	1471	759336	127	249419
																	214	1655	762790	315	319624	500	427227	139	238914	1733	825192	107	261344	1469	760805	126	249545
																	215	1648	764438	314	319938	496	427723	139	239053	1732	826924	106	261450	1468	762273	126	249671
																	216	1636	766074	312	320250	491	428214	138	239191	1715	828639	106	261556	1441	763714	126	249797
																	217	1626	767700	311	320561	486	428700	138	239329	1674	830313	106	261662	1436	765150	125	249922
																	218	1609	769309	307	320868	469	429169	138	239467	1651	831964	106	261768	1422	766572	118	250040
																	219	1604	770913	306	321174	468	429637	138	239605	1644	833608	105	261873	1395	767967	116	250156
																	220	1598	772511	304	321478	466	430103	138	239743	1627	835235	105	261978	1386	769353	115	250271
																	221	1592	774103	304	321782	460	430563	137	239880	1625	836860	104	262082	1376	770729	114	250385
																	222	1590	775693	302	322084	458	431021	137	240017	1604	838464	104	262186	1376	772105	113	250498
																	223	1584	777277	297	322381	455	431476	136	240153	1595	840059	103	262289	1373	773478	109	250607
																	224	1583	778860	296	322677	454	431930	136	240289	1574	841633	100	262389	1371	774849	107	250714
																	225	1582	780442	294	322971	445	432375	136	240425	1563	843196	100	262489	1364	776213	107	250821
																	226	1560	782002	291	323262	442	432817	136	240561	1557	844753	99	262588	1323	777536	106	250927
																	227	1554	783556	285	323547	440	433257	136	240697	1556	846309	99	262687	1317	778853	105	251032
																	228	1546	785102	283	323830	438	433695	136	240833	1532	847841	99	262786	1309	780162	104	251136
																	229	1532	786634	281	324111	436	434131	135	240968	1495	849336	99	262885	1299	781461	103	251239
																	230	1524	788158	278	324389	432	434563	135	241103	1494	850830	62	262947	1290	782751	103	251342
																	231	1499	789657	278	324667	425	434988	135	241238	1464	852294			1289	784040	101	251443
																	232	1492	791149	277	324944	423	435411	135	241373	1447	853741			1266	785306	101	251544
																	233	1467	792616	277	325221	422	435833	134	241507	1441	855182			1247	786553	100	251644
																	234	1467	794083	275	325496	415	436248	133	241640	1436	856618			1243	787796	99	251743
																	235	1453	795536	274	325770	414	436662	132	241772	1383	858001			1242	789038	99	251842
																	236	1431	796967	270	326040	414	437076	130	241902	1376	859377			1236	790274	99	251941
																	237	1417	798384	269	326309	414	437490	130	242032	1376	860753			1235	791509	99	252040
																	238	1409	799793	269	326578	413	437903	129	242161	1371	862124			1234	792743	99	252139
																	239	1408	801201	261	326839	410	438313	129	242290	1353	863477			1232	793975	88	252227
																	240	1402	802603	261	327100	409	438722	127	242417	1346	864823			1220	795195	88	252315
																	241	1398	804001	253	327353	406	439128	127	242544	1343	866166			1216	796411	87	252402
																	242	1385	805386	253	327606	405	439533	126	242670	1325	867491			1205	797616	84	252486
																	243	1379	806765	252	327858	402	439935	125	242795	1315	868806			1201	798817	79	252565
																	244	1371	808136	252	328110	397	440332	121	242916	1309	870115			1200	800017	75	252640
																	245	1370	809506	252	328362	392	440724	120	243036	1309	871424			1184	801201	73	252713
																	246	1361	810867	250	328612	391	441115	118	243154	1262	872686			1183	802384	61	252774
																	247	1356	812223	250	328862	390	441505	117	243271	1240	873926			1171	803555	61	252835
																	248	1344	813567	249	329111	389	441894	117	243388	1237	875163			1170	804725
																	249	1333	814900	248	329359	385	442279	115	243503	1235	876398			1160	805885
																	250	1324	816224	246	329605	381	442660	113	243616	1232	877630			1158	807043
																	251	1321	817545	244	329849	379	443039	112	243728	1226	878856			1122	808165
																	252	1302	818847	238	330087	378	443417	112	243840	1205	880061			1121	809286
																	253	1298	820145	238	330325	372	443789	110	243950	1204	881265			1113	810399
																	254	1289	821434	236	330561	372	444161	109	244059	1196	882461			1107	811506
																	255	1261	822695	235	330796	371	444532	109	244168	1170	883631			1103	812609
																	256	1251	823946	233	331029	371	444903	109	244277	1166	884797			1100	813709
																	257	1232	825178	231	331260	369	445272	108	244385	1142	885939			1096	814805
																	258	1227	826405	231	331491	364	445636	106	244491	1128	887067			1091	815896
																	259	1222	827627	231	331722	362	445998	106	244597	1124	888191			1089	816985
																	260	1209	828836	229	331951	362	446360	105	244702	1122	889313			1087	818072
																	261	1204	830040	228	332179	361	446721	105	244807	1100	890413			1085	819157
																	262	1201	831241	224	332403	358	447079	104	244911	1096	891509			1085	820242
																	263	1198	832439	223	332626	351	447430	103	245014	1092	892601			1077	821319
																	264	1182	833621	223	332849	349	447779	103	245117	1091	893692			1074	822393
																	265	1179	834800	219	333068	347	448126	103	245220	1089	894781			1069	823462
																	266	1178	835978	219	333287	346	448472	102	245322	1085	895866			1044	824506
																	267	1169	837147	218	333505	338	448810	102	245424	1082	896948			1044	825550
																	268	1161	838308	212	333717	336	449146	102	245526	1074	898022			1034	826584
																	269	1135	839443	212	333929	336	449482	101	245627	1072	899094			1034	827618
																	270	1128	840571	211	334140	335	449817	101	245728	1071	900165			1032	828650
																	271	1123	841694	210	334350	333	450150	101	245829	1066	901231			1031	829681
																	272	1108	842802	209	334559	331	450481	100	245929	1065	902296			1026	830707
																	273	1097	843899	208	334767	328	450809	100	246029	1061	903357			1024	831731
																	274	1087	844986	208	334975	324	451133	99	246128	1057	904414			1022	832753
																	275	1085	846071	202	335177	324	451457	99	246227	1045	905459			1022	833775
																	276	1082	847153	201	335378	316	451773	99	246326	1044	906503			1016	834791
																	277	1081	848234	201	335579	315	452088	99	246425	1035	907538			1016	835807
																	278	1077	849311	196	335775	315	452403	98	246523	1034	908572			1010	836817
																	279	1073	850384	187	335962	313	452716	95	246618	1029	909601			1007	837824
																	280	1070	851454	185	336147	308	453024	92	246710	1026	910627			996	838820
																	281	1068	852522	184	336331	307	453331	79	246789	1024	911651			994	839814
																	282	1067	853589	181	336512	307	453638	66	246855	1024	912675			992	840806
																	283	1062	854651	178	336690	306	453944	57	246912	1022	913697			987	841793
																	284	1062	855713	174	336864	306	454250	52	246964	1018	914715			976	842769
																	285	1060	856773	173	337037	298	454548			1016	915731			974	843743
																	286	1058	857831	173	337210	298	454846			1013	916744			967	844710
																	287	1057	858888	171	337381	297	455143			1005	917749			962	845672
																	288	1055	859943	169	337550	296	455439			1002	918751			960	846632
																	289	1048	860991	169	337719	294	455733			985	919736			958	847590
																	290	1037	862028	169	337888	293	456026			984	920720			956	848546
																	291	1037	863065	168	338056	292	456318			971	921691			950	849496
																	292	1036	864101	166	338222	288	456606			967	922658			944	850440
																	293	1033	865134	166	338388	288	456894			967	923625			936	851376
																	294	1033	866167	166	338554	287	457181			961	924586			931	852307
																	295	1028	867195	166	338720	285	457466			959	925545			930	853237
																	296	1027	868222	166	338886	283	457749			944	926489			929	854166
																	297	1023	869245	166	339052	282	458031			938	927427			924	855090
																	298	1019	870264	165	339217	281	458312			935	928362			917	856007
																	299	1016	871280	165	339382	281	458593			929	929291			914	856921
																	300	1014	872294	165	339547	266	458859			920	930211			912	857833
																	301	1013	873307	165	339712	265	459124			915	931126			898	858731
																	302	1011	874318	165	339877	262	459386			906	932032			886	859617
																	303	1005	875323	165	340042	260	459646			886	932918			886	860503
																	304	1003	876326	165	340207	259	459905			879	933797			884	861387
																	305	1002	877328	165	340372	259	460164			878	934675			881	862268
																	306	998	878326	164	340536	256	460420			874	935549			875	863143
																	307	994	879320	163	340699	256	460676			874	936423			874	864017
																	308	987	880307	163	340862	256	460932			869	937292			874	864891
																	309	986	881293	163	341025	255	461187			862	938154			867	865758
																	310	985	882278	163	341188	254	461441			859	939013			867	866625
																	311	982	883260	163	341351	254	461695			856	939869			865	867490
																	312	967	884227	162	341513	253	461948			854	940723			859	868349
																	313	961	885188	162	341675	250	462198			838	941561			855	869204
																	314	959	886147	162	341837	250	462448			838	942399			855	870059
																	315	953	887100	162	341999	247	462695			836	943235			854	870913
																	316	951	888051	161	342160	247	462942			826	944061			854	871767
																	317	951	889002	161	342321	241	463183			826	944887			852	872619
																	318	950	889952	161	342482	240	463423			824	945711			851	873470
																	319	949	890901	161	342643	240	463663			824	946535			848	874318
																	320	948	891849	160	342803	236	463899			822	947357			832	875150
																	321	946	892795	160	342963	236	464135			813	948170			830	875980
																	322	942	893737	159	343122	235	464370			812	948982			823	876803
																	323	940	894677	159	343281	235	464605			811	949793			822	877625
																	324	927	895604	159	343440	234	464839			796	950589			817	878442
																	325	926	896530	159	343599	233	465072			795	951384			809	879251
																	326	926	897456	158	343757	233	465305			793	952177			803	880054
																	327	925	898381	157	343914	232	465537			791	952968			795	880849
																	328	910	899291	157	344071	231	465768			788	953756			785	881634
																	329	905	900196	157	344228	231	465999			786	954542			784	882418
																	330	904	901100	156	344384	230	466229			783	955325			784	883202
																	331	902	902002	156	344540	228	466457			779	956104			783	883985
																	332	898	902900	156	344696	228	466685			778	956882			779	884764
																	333	896	903796	156	344852	228	466913			776	957658			770	885534
																	334	893	904689	155	345007	223	467136			767	958425			761	886295
																	335	892	905581	155	345162	219	467355			765	959190			755	887050
																	336	886	906467	154	345316	216	467571			763	959953			754	887804
																	337	876	907343	153	345469	214	467785			762	960715			754	888558
																	338	865	908208	153	345622	214	467999			762	961477			749	889307
																	339	864	909072	153	345775	212	468211			761	962238			749	890056
																	340	864	909936	152	345927	209	468420			760	962998			748	890804
																	341	854	910790	152	346079	207	468627			754	963752			747	891551
																	342	852	911642	152	346231	207	468834			753	964505			743	892294
																	343	847	912489	151	346382	204	469038			753	965258			735	893029
																	344	846	913335	151	346533	204	469242			741	965999			733	893762
																	345	841	914176	150	346683	202	469444			735	966734			730	894492
																	346	833	915009	149	346832	200	469644			735	967469			715	895207
																	347	832	915841	149	346981	196	469840			735	968204			708	895915
																	348	827	916668	148	347129	194	470034			733	968937			708	896623
																	349	827	917495	148	347277	193	470227			733	969670			707	897330
																	350	825	918320	148	347425	192	470419			732	970402			701	898031
																	351	817	919137	148	347573	190	470609			732	971134			701	898732
																	352	809	919946	147	347720	188	470797			730	971864			696	899428
																	353	809	920755	147	347867	187	470984			729	972593			695	900123
																	354	807	921562	147	348014	187	471171			728	973321			692	900815
																	355	799	922361	147	348161	186	471357			726	974047			690	901505
																	356	799	923160	147	348308	183	471540			724	974771			685	902190
																	357	798	923958	146	348454	183	471723			723	975494			684	902874
																	358	795	924753	145	348599	182	471905			720	976214			681	903555
																	359	790	925543	144	348743	182	472087			718	976932			665	904220
																	360	790	926333	143	348886	181	472268			716	977648			665	904885
																	361	789	927122	142	349028	181	472449			716	978364			662	905547
																	362	788	927910	142	349170	181	472630			709	979073			661	906208
																	363	788	928698	141	349311	181	472811			708	979781			660	906868
																	364	783	929481	140	349451	180	472991			705	980486			659	907527
																	365	783	930264	140	349591	180	473171			701	981187			658	908185
																	366	781	931045	139	349730	179	473350			701	981888			657	908842
																	367	774	931819	139	349869	179	473529			700	982588			652	909494
																	368	769	932588	139	350008	177	473706			697	983285			650	910144
																	369	769	933357	139	350147	177	473883			695	983980			646	910790
																	370	764	934121	139	350286	176	474059			693	984673			644	911434
																	371	751	934872	139	350425	176	474235			690	985363			644	912078
																	372	750	935622	137	350562	175	474410			681	986044			642	912720
																	373	748	936370	137	350699	174	474584			680	986724			641	913361
																	374	747	937117	137	350836	174	474758			678	987402			634	913995
																	375	744	937861	136	350972	174	474932			677	988079			631	914626
																	376	741	938602	136	351108	174	475106			676	988755			627	915253
																	377	735	939337	136	351244	173	475279			672	989427			626	915879
																	378	728	940065	135	351379	173	475452			671	990098			625	916504
																	379	727	940792	135	351514	172	475624			670	990768			620	917124
																	380	727	941519	135	351649	172	475796			669	991437			613	917737
																	381	726	942245	135	351784	171	475967			669	992106			613	918350
																	382	723	942968	134	351918	170	476137			669	992775			609	918959
																	383	717	943685	134	352052	170	476307			667	993442			609	919568
																	384	716	944401	132	352184	169	476476			662	994104			608	920176
																	385	715	945116	132	352316	168	476644			659	994763			607	920783
																	386	708	945824	132	352448	168	476812			659	995422			590	921373
																	387	708	946532	131	352579	167	476979			655	996077			590	921963
																	388	706	947238	131	352710	167	477146			640	996717			584	922547
																	389	700	947938	131	352841	166	477312			640	997357			583	923130
																	390	695	948633	130	352971	164	477476			635	997992			583	923713
																	391	694	949327	129	353100	163	477639			635	998627			583	924296
																	392	691	950018	128	353228	162	477801			634	999261			581	924877
																	393	689	950707	128	353356	160	477961			634	999895			578	925455
																	394	688	951395	127	353483	160	478121			632	1000527			574	926029
																	395	687	952082	127	353610	159	478280			629	1001156			568	926597
																	396	686	952768	126	353736	159	478439			626	1001782			568	927165
																	397	679	953447	125	353861	158	478597			616	1002398			563	927728
																	398	678	954125	121	353982	158	478755			613	1003011			558	928286
																	399	671	954796	121	354103	157	478912			613	1003624			549	928835
																	400	671	955467	121	354224	157	479069			612	1004236			545	929380
																	401	668	956135	120	354344	156	479225			612	1004848			544	929924
																	402	665	956800	120	354464	156	479381			610	1005458			542	930466
																	403	663	957463	120	354584	156	479537			604	1006062			542	931008
																	404	660	958123	119	354703	156	479693			599	1006661			542	931550
																	405	659	958782	119	354822	155	479848			597	1007258			537	932087
																	406	658	959440	118	354940	155	480003			596	1007854			534	932621
																	407	657	960097	118	355058	155	480158			590	1008444			532	933153
																	408	657	960754	117	355175	155	480313			583	1009027			531	933684
																	409	653	961407	116	355291	154	480467			581	1009608			530	934214
																	410	652	962059	116	355407	151	480618			576	1010184			522	934736
																	411	646	962705	115	355522	151	480769			574	1010758			520	935256
																	412	646	963351	114	355636	150	480919			573	1011331			515	935771
																	413	645	963996	112	355748	150	481069			571	1011902			511	936282
																	414	638	964634	111	355859	150	481219			569	1012471			502	936784
																	415	636	965270	111	355970	149	481368			566	1013037			501	937285
																	416	634	965904	110	356080	149	481517			561	1013598			501	937786
																	417	632	966536	109	356189	149	481666			558	1014156			500	938286
																	418	632	967168	109	356298	149	481815			552	1014708			494	938780
																	419	631	967799	107	356405	148	481963			549	1015257			489	939269
																	420	627	968426	107	356512	148	482111			549	1015806			488	939757
																	421	626	969052	106	356618	147	482258			547	1016353			481	940238
																	422	619	969671	106	356724	147	482405			542	1016895			475	940713
																	423	614	970285	105	356829	146	482551			542	1017437			474	941187
																	424	613	970898	105	356934	146	482697			540	1017977			468	941655
																	425	613	971511	105	357039	146	482843			537	1018514			453	942108
																	426	607	972118	104	357143	146	482989			535	1019049			445	942553
																	427	605	972723	104	357247	145	483134			531	1019580			433	942986
																	428	603	973326	103	357350	145	483279			530	1020110			431	943417
																	429	602	973928	103	357453	145	483424			530	1020640			431	943848
																	430	601	974529	103	357556	144	483568			529	1021169			429	944277
																	431	600	975129	102	357658	144	483712			522	1021691			429	944706
																	432	598	975727	102	357760	144	483856			521	1022212			428	945134
																	433	592	976319	101	357861	142	483998			517	1022729			427	945561
																	434	591	976910	101	357962	141	484139			514	1023243			424	945985
																	435	590	977500	100	358062	141	484280			513	1023756			421	946406
																	436	589	978089	100	358162	141	484421			509	1024265			421	946827
																	437	582	978671	100	358262	141	484562			502	1024767			418	947245
																	438	578	979249	100	358362	139	484701			501	1025268			418	947663
																	439	576	979825	100	358462	139	484840			501	1025769			415	948078
																	440	575	980400	99	358561	138	484978			496	1026265			415	948493
																	441	568	980968	99	358660	137	485115			491	1026756			414	948907
																	442	568	981536	99	358759	135	485250			491	1027247			410	949317
																	443	567	982103	99	358858	135	485385			489	1027736			406	949723
																	444	567	982670	99	358957	134	485519			488	1028224			402	950125
																	445	567	983237	99	359056	134	485653			481	1028705			397	950522
																	446	564	983801	99	359155	132	485785			481	1029186			396	950918
																	447	554	984355	98	359253	131	485916			480	1029666			396	951314
																	448	543	984898	90	359343	130	486046			480	1030146			395	951709
																	449	540	985438	88	359431	129	486175			479	1030625			394	952103
																	450	540	985978	83	359514	128	486303			478	1031103			389	952492
																	451	535	986513	76	359590	125	486428			478	1031581			384	952876
																	452	534	987047	73	359663	124	486552			478	1032059			383	953259
																	453	533	987580	66	359729	124	486676			475	1032534			381	953640
																	454	533	988113			124	486800			474	1033008			379	954019
																	455	530	988643			123	486923			474	1033482			378	954397
																	456	530	989173			122	487045			473	1033955			376	954773
																	457	527	989700			122	487167			473	1034428			373	955146
																	458	526	990226			121	487288			472	1034900			370	955516
																	459	524	990750			121	487409			465	1035365			369	955885
																	460	523	991273			121	487530			464	1035829			369	956254
																	461	523	991796			120	487650			461	1036290			365	956619
																	462	521	992317			120	487770			458	1036748			361	956980
																	463	519	992836			119	487889			458	1037206			360	957340
																	464	516	993352			119	488008			454	1037660			360	957700
																	465	514	993866			119	488127			454	1038114			359	958059
																	466	513	994379			119	488246			445	1038559			356	958415
																	467	512	994891			119	488365			445	1039004			355	958770
																	468	512	995403			117	488482			443	1039447			354	959124
																	469	510	995913			117	488599			443	1039890			353	959477
																	470	507	996420			116	488715			443	1040333			353	959830
																	471	505	996925			115	488830			442	1040775			351	960181
																	472	504	997429			115	488945			441	1041216			349	960530
																	473	502	997931			114	489059			439	1041655			348	960878
																	474	502	998433			113	489172			434	1042089			348	961226
																	475	501	998934			112	489284			433	1042522			340	961566
																	476	500	999434			111	489395			433	1042955			339	961905
																	477	497	999931			110	489505			432	1043387			339	962244
																	478	497	1000428			108	489613			432	1043819			338	962582
																	479	490	1000918			108	489721			426	1044245			334	962916
																	480	488	1001406			107	489828			418	1044663			331	963247
																	481	487	1001893			107	489935			412	1045075			330	963577
																	482	487	1002380			106	490041			408	1045483			330	963907
																	483	487	1002867			105	490146			399	1045882			327	964234
																	484	487	1003354			105	490251			398	1046280			324	964558
																	485	485	1003839			105	490356			398	1046678			324	964882
																	486	483	1004322			104	490460			397	1047075			324	965206
																	487	483	1004805			103	490563			397	1047472			322	965528
																	488	482	1005287			103	490666			396	1047868			319	965847
																	489	482	1005769			103	490769			393	1048261			318	966165
																	490	482	1006251			103	490872			388	1048649			318	966483
																	491	481	1006732			102	490974			386	1049035			318	966801
																	492	480	1007212			101	491075			384	1049419			317	967118
																	493	478	1007690			100	491175			381	1049800			306	967424
																	494	477	1008167			100	491275			380	1050180			305	967729
																	495	477	1008644			100	491375			380	1050560			304	968033
																	496	477	1009121			99	491474			379	1050939			302	968335
																	497	470	1009591			99	491573			378	1051317			301	968636
																	498	468	1010059			99	491672			377	1051694			301	968937
																	499	468	1010527			99	491771			377	1052071			300	969237
																	500	467	1010994			99	491870			376	1052447			298	969535
																	501	465	1011459			99	491969			375	1052822			297	969832
																	502	463	1011922			99	492068			375	1053197			295	970127
																	503	463	1012385			99	492167			370	1053567			293	970420
																	504	463	1012848			99	492266			365	1053932			293	970713
																	505	463	1013311			99	492365			365	1054297			293	971006
																	506	459	1013770			99	492464			363	1054660			293	971299
																	507	458	1014228			99	492563			363	1055023			292	971591
																	508	456	1014684			99	492662			359	1055382			291	971882
																	509	455	1015139			99	492761			358	1055740			290	972172
																	510	454	1015593			99	492860			357	1056097			289	972461
																	511	454	1016047			98	492958			355	1056452			288	972749
																	512	454	1016501			98	493056			346	1056798			287	973036
																	513	451	1016952			95	493151			346	1057144			285	973321
																	514	451	1017403			94	493245			345	1057489			284	973605
																	515	448	1017851			87	493332			344	1057833			281	973886
																	516	447	1018298			86	493418			343	1058176			281	974167
																	517	444	1018742			83	493501			342	1058518			280	974447
																	518	444	1019186			81	493582			337	1058855			280	974727
																	519	441	1019627			79	493661			336	1059191			280	975007
																	520	440	1020067			75	493736			332	1059523			276	975283
																	521	440	1020507			71	493807			330	1059853			276	975559
																	522	439	1020946			70	493877			330	1060183			275	975834
																	523	438	1021384			69	493946			329	1060512			275	976109
																	524	437	1021821			68	494014			328	1060840			270	976379
																	525	437	1022258			66	494080			326	1061166			270	976649
																	526	436	1022694			66	494146			326	1061492			269	976918
																	527	435	1023129							322	1061814			266	977184
																	528	433	1023562							322	1062136			264	977448
																	529	428	1023990							321	1062457			264	977712
																	530	425	1024415							320	1062777			264	977976
																	531	423	1024838							316	1063093			262	978238
																	532	420	1025258							316	1063409			260	978498
																	533	419	1025677							313	1063722			255	978753
																	534	417	1026094							312	1064034			248	979001
																	535	415	1026509							311	1064345			248	979249
																	536	413	1026922							311	1064656			247	979496
																	537	413	1027335							309	1064965			245	979741
																	538	412	1027747							308	1065273			243	979984
																	539	412	1028159							307	1065580			243	980227
																	540	411	1028570							306	1065886			237	980464
																	541	411	1028981							306	1066192			231	980695
																	542	408	1029389							305	1066497			229	980924
																	543	408	1029797							304	1066801			228	981152
																	544	407	1030204							303	1067104			228	981380
																	545	406	1030610							301	1067405			226	981606
																	546	406	1031016							300	1067705			221	981827
																	547	405	1031421							299	1068004			221	982048
																	548	405	1031826							298	1068302			217	982265
																	549	405	1032231							298	1068600			217	982482
																	550	404	1032635							294	1068894			217	982699
																	551	404	1033039							291	1069185			213	982912
																	552	403	1033442							291	1069476			211	983123
																	553	403	1033845							288	1069764			211	983334
																	554	401	1034246							288	1070052			210	983544
																	555	401	1034647							287	1070339			210	983754
																	556	397	1035044							285	1070624			210	983964
																	557	397	1035441							283	1070907			209	984173
																	558	396	1035837							283	1071190			208	984381
																	559	395	1036232							282	1071472			206	984587
																	560	394	1036626							280	1071752			205	984792
																	561	392	1037018							279	1072031			204	984996
																	562	392	1037410							275	1072306			202	985198
																	563	390	1037800							275	1072581			201	985399
																	564	390	1038190							275	1072856			199	985598
																	565	388	1038578							275	1073131			199	985797
																	566	387	1038965							275	1073406			197	985994
																	567	386	1039351							274	1073680			197	986191
																	568	386	1039737							274	1073954			195	986386
																	569	385	1040122							273	1074227			194	986580
																	570	384	1040506							273	1074500			193	986773
																	571	384	1040890							273	1074773			190	986963
																	572	383	1041273							273	1075046			190	987153
																	573	383	1041656							270	1075316			190	987343
																	574	382	1042038							269	1075585			187	987530
																	575	381	1042419							268	1075853			187	987717
																	576	379	1042798							267	1076120			186	987903
																	577	379	1043177							265	1076385			185	988088
																	578	377	1043554							264	1076649			185	988273
																	579	376	1043930							263	1076912			184	988457
																	580	374	1044304							262	1077174			184	988641
																	581	374	1044678							260	1077434			183	988824
																	582	372	1045050							259	1077693			181	989005
																	583	372	1045422							258	1077951			181	989186
																	584	372	1045794							258	1078209			180	989366
																	585	371	1046165							257	1078466			180	989546
																	586	371	1046536							256	1078722			179	989725
																	587	370	1046906							255	1078977			179	989904
																	588	369	1047275							253	1079230			179	990083
																	589	369	1047644							253	1079483			178	990261
																	590	367	1048011							253	1079736			177	990438
																	591	366	1048377							249	1079985			177	990615
																	592	366	1048743							249	1080234			177	990792
																	593	365	1049108							249	1080483			176	990968
																	594	365	1049473							248	1080731			176	991144
																	595	364	1049837							248	1080979			175	991319
																	596	364	1050201							247	1081226			174	991493
																	597	364	1050565							247	1081473			174	991667
																	598	363	1050928							247	1081720			173	991840
																	599	361	1051289							246	1081966			173	992013
																	600	361	1051650							246	1082212			173	992186
																	601	360	1052010							244	1082456			172	992358
																	602	360	1052370							244	1082700			171	992529
																	603	359	1052729							244	1082944			171	992700
																	604	358	1053087							244	1083188			170	992870
																	605	357	1053444							243	1083431			170	993040
																	606	356	1053800							243	1083674			169	993209
																	607	356	1054156							240	1083914			169	993378
																	608	351	1054507							239	1084153			169	993547
																	609	350	1054857							239	1084392			168	993715
																	610	349	1055206							239	1084631			166	993881
																	611	348	1055554							238	1084869			166	994047
																	612	348	1055902							238	1085107			166	994213
																	613	347	1056249							237	1085344			166	994379
																	614	346	1056595							237	1085581			165	994544
																	615	346	1056941							236	1085817			165	994709
																	616	345	1057286							236	1086053			165	994874
																	617	344	1057630							236	1086289			164	995038
																	618	343	1057973							236	1086525			164	995202
																	619	341	1058314							236	1086761			164	995366
																	620	339	1058653							235	1086996			163	995529
																	621	338	1058991							235	1087231			163	995692
																	622	337	1059328							235	1087466			163	995855
																	623	337	1059665							235	1087701			163	996018
																	624	333	1059998							235	1087936			162	996180
																	625	332	1060330							234	1088170			162	996342
																	626	332	1060662							232	1088402			162	996504
																	627	331	1060993							232	1088634			162	996666
																	628	330	1061323							232	1088866			161	996827
																	629	330	1061653							231	1089097			161	996988
																	630	329	1061982							231	1089328			161	997149
																	631	329	1062311							231	1089559			161	997310
																	632	329	1062640							231	1089790			161	997471
																	633	327	1062967							231	1090021			161	997632
																	634	327	1063294							230	1090251			161	997793
																	635	327	1063621							229	1090480			160	997953
																	636	326	1063947							229	1090709			160	998113
																	637	326	1064273							228	1090937			159	998272
																	638	324	1064597							228	1091165			159	998431
																	639	320	1064917							225	1091390			159	998590
																	640	318	1065235							225	1091615			159	998749
																	641	317	1065552							225	1091840			159	998908
																	642	316	1065868							224	1092064			158	999066
																	643	313	1066181							224	1092288			157	999223
																	644	312	1066493							223	1092511			155	999378
																	645	310	1066803							223	1092734			154	999532
																	646	309	1067112							220	1092954			154	999686
																	647	308	1067420							219	1093173			152	999838
																	648	305	1067725							219	1093392			152	999990
																	649	305	1068030							219	1093611			151	1000141
																	650	303	1068333							218	1093829			151	1000292
																	651	302	1068635							218	1094047			150	1000442
																	652	301	1068936							218	1094265			150	1000592
																	653	300	1069236							218	1094483			150	1000742
																	654	297	1069533							218	1094701			150	1000892
																	655	296	1069829							217	1094918			150	1001042
																	656	296	1070125							216	1095134			149	1001191
																	657	294	1070419							215	1095349			149	1001340
																	658	291	1070710							214	1095563			149	1001489
																	659	290	1071000							214	1095777			148	1001637
																	660	289	1071289							214	1095991			147	1001784
																	661	289	1071578							212	1096203			147	1001931
																	662	287	1071865							212	1096415			147	1002078
																	663	287	1072152							211	1096626			147	1002225
																	664	286	1072438							211	1096837			147	1002372
																	665	285	1072723							211	1097048			146	1002518
																	666	283	1073006							211	1097259			146	1002664
																	667	283	1073289							210	1097469			145	1002809
																	668	282	1073571							210	1097679			145	1002954
																	669	280	1073851							210	1097889			144	1003098
																	670	280	1074131							210	1098099			142	1003240
																	671	279	1074410							210	1098309			142	1003382
																	672	277	1074687							209	1098518			141	1003523
																	673	277	1074964							207	1098725			141	1003664
																	674	277	1075241							207	1098932			141	1003805
																	675	276	1075517							207	1099139			141	1003946
																	676	276	1075793							207	1099346			140	1004086
																	677	276	1076069							206	1099552			138	1004224
																	678	275	1076344							206	1099758			137	1004361
																	679	274	1076618							206	1099964			137	1004498
																	680	274	1076892							206	1100170			136	1004634
																	681	273	1077165							206	1100376			136	1004770
																	682	270	1077435							205	1100581			136	1004906
																	683	270	1077705							204	1100785			136	1005042
																	684	269	1077974							204	1100989			134	1005176
																	685	269	1078243							204	1101193			134	1005310
																	686	268	1078511							203	1101396			134	1005444
																	687	267	1078778							202	1101598			133	1005577
																	688	266	1079044							202	1101800			133	1005710
																	689	266	1079310							202	1102002			132	1005842
																	690	265	1079575							202	1102204			132	1005974
																	691	265	1079840							201	1102405			132	1006106
																	692	265	1080105							201	1102606			131	1006237
																	693	264	1080369							200	1102806			131	1006368
																	694	264	1080633							200	1103006			130	1006498
																	695	264	1080897							200	1103206			130	1006628
																	696	264	1081161							200	1103406			129	1006757
																	697	264	1081425							200	1103606			128	1006885
																	698	263	1081688							199	1103805			127	1007012
																	699	263	1081951							199	1104004			127	1007139
																	700	263	1082214							199	1104203			127	1007266
																	701	262	1082476							199	1104402			127	1007393
																	702	262	1082738							198	1104600			126	1007519
																	703	262	1083000							198	1104798			125	1007644
																	704	261	1083261							198	1104996			125	1007769
																	705	261	1083522							197	1105193			125	1007894
																	706	261	1083783							197	1105390			125	1008019
																	707	261	1084044							197	1105587			124	1008143
																	708	261	1084305							197	1105784			124	1008267
																	709	261	1084566							196	1105980			124	1008391
																	710	260	1084826							195	1106175			124	1008515
																	711	260	1085086							195	1106370			123	1008638
																	712	260	1085346							195	1106565			122	1008760
																	713	259	1085605							195	1106760			122	1008882
																	714	259	1085864							194	1106954			122	1009004
																	715	259	1086123							193	1107147			122	1009126
																	716	258	1086381							193	1107340			122	1009248
																	717	257	1086638							193	1107533			121	1009369
																	718	257	1086895							193	1107726			121	1009490
																	719	257	1087152							193	1107919			121	1009611
																	720	255	1087407							192	1108111			121	1009732
																	721	253	1087660							192	1108303			121	1009853
																	722	252	1087912							191	1108494			121	1009974
																	723	252	1088164							191	1108685			121	1010095
																	724	251	1088415							191	1108876			120	1010215
																	725	251	1088666							190	1109066			119	1010334
																	726	250	1088916							190	1109256			118	1010452
																	727	250	1089166							189	1109445			117	1010569
																	728	250	1089416							188	1109633			117	1010686
																	729	250	1089666							187	1109820			117	1010803
																	730	248	1089914							187	1110007			117	1010920
																	731	248	1090162							187	1110194			116	1011036
																	732	248	1090410							186	1110380			116	1011152
																	733	247	1090657							186	1110566			115	1011267
																	734	247	1090904							185	1110751			114	1011381
																	735	247	1091151							185	1110936			114	1011495
																	736	245	1091396							183	1111119			114	1011609
																	737	245	1091641							183	1111302			114	1011723
																	738	244	1091885							183	1111485			113	1011836
																	739	243	1092128							183	1111668			113	1011949
																	740	242	1092370							183	1111851			113	1012062
																	741	241	1092611							183	1112034			113	1012175
																	742	239	1092850							182	1112216			113	1012288
																	743	238	1093088							181	1112397			112	1012400
																	744	237	1093325							181	1112578			112	1012512
																	745	237	1093562							180	1112758			111	1012623
																	746	236	1093798							180	1112938			110	1012733
																	747	236	1094034							179	1113117			110	1012843
																	748	236	1094270							179	1113296			109	1012952
																	749	235	1094505							178	1113474			109	1013061
																	750	234	1094739							178	1113652			108	1013169
																	751	233	1094972							178	1113830			108	1013277
																	752	233	1095205							178	1114008			108	1013385
																	753	232	1095437							178	1114186			108	1013493
																	754	230	1095667							177	1114363			108	1013601
																	755	229	1095896							177	1114540			108	1013709
																	756	229	1096125							177	1114717			107	1013816
																	757	229	1096354							177	1114894			107	1013923
																	758	228	1096582							177	1115071			107	1014030
																	759	228	1096810							176	1115247			107	1014137
																	760	227	1097037							176	1115423			106	1014243
																	761	227	1097264							176	1115599			106	1014349
																	762	226	1097490							175	1115774			106	1014455
																	763	226	1097716							174	1115948			105	1014560
																	764	225	1097941							173	1116121			105	1014665
																	765	225	1098166							173	1116294			105	1014770
																	766	225	1098391							172	1116466			105	1014875
																	767	224	1098615							171	1116637			105	1014980
																	768	224	1098839							171	1116808			104	1015084
																	769	224	1099063							171	1116979			104	1015188
																	770	223	1099286							171	1117150			104	1015292
																	771	223	1099509							171	1117321			104	1015396
																	772	223	1099732							170	1117491			103	1015499
																	773	222	1099954							170	1117661			103	1015602
																	774	221	1100175							169	1117830			103	1015705
																	775	221	1100396							169	1117999			102	1015807
																	776	221	1100617							168	1118167			102	1015909
																	777	220	1100837							168	1118335			101	1016010
																	778	220	1101057							167	1118502			101	1016111
																	779	220	1101277							167	1118669			101	1016212
																	780	220	1101497							166	1118835			101	1016313
																	781	220	1101717							166	1119001			101	1016414
																	782	219	1101936							166	1119167			100	1016514
																	783	219	1102155							166	1119333			100	1016614
																	784	219	1102374							166	1119499			100	1016714
																	785	219	1102593							166	1119665			100	1016814
																	786	218	1102811							166	1119831			99	1016913
																	787	218	1103029							166	1119997			99	1017012
																	788	217	1103246							165	1120162			99	1017111
																	789	217	1103463							165	1120327			99	1017210
																	790	217	1103680							165	1120492			99	1017309
																	791	217	1103897							165	1120657			99	1017408
																	792	216	1104113							165	1120822			99	1017507
																	793	216	1104329							165	1120987			99	1017606
																	794	215	1104544							164	1121151			99	1017705
																	795	214	1104758							164	1121315			99	1017804
																	796	214	1104972							164	1121479			99	1017903
																	797	214	1105186							163	1121642			99	1018002
																	798	213	1105399							161	1121803			99	1018101
																	799	213	1105612							161	1121964			99	1018200
																	800	213	1105825							160	1122124			99	1018299
																	801	212	1106037							159	1122283			99	1018398
																	802	212	1106249							159	1122442			98	1018496
																	803	212	1106461							158	1122600			98	1018594
																	804	212	1106673							158	1122758			98	1018692
																	805	211	1106884							158	1122916			96	1018788
																	806	211	1107095							158	1123074			94	1018882
																	807	211	1107306							157	1123231			90	1018972
																	808	211	1107517							157	1123388			89	1019061
																	809	211	1107728							157	1123545			87	1019148
																	810	210	1107938							156	1123701			87	1019235
																	811	210	1108148							156	1123857			84	1019319
																	812	209	1108357							156	1124013			83	1019402
																	813	209	1108566							156	1124169			81	1019483
																	814	209	1108775							156	1124325			80	1019563
																	815	208	1108983							155	1124480			78	1019641
																	816	208	1109191							155	1124635			78	1019719
																	817	208	1109399							153	1124788			77	1019796
																	818	208	1109607							153	1124941			77	1019873
																	819	205	1109812							152	1125093			76	1019949
																	820	205	1110017							152	1125245			72	1020021
																	821	205	1110222							152	1125397			71	1020092
																	822	204	1110426							151	1125548			68	1020160
																	823	204	1110630							151	1125699			68	1020228
																	824	204	1110834							150	1125849			68	1020296
																	825	204	1111038							150	1125999			67	1020363
																	826	204	1111242							150	1126149			67	1020430
																	827	203	1111445							150	1126299			66	1020496
																	828	203	1111648							150	1126449			66	1020562
																	829	203	1111851							149	1126598			65	1020627
																	830	202	1112053							149	1126747			65	1020692
																	831	201	1112254							149	1126896			64	1020756
																	832	201	1112455							148	1127044			63	1020819
																	833	201	1112656							148	1127192			63	1020882
																	834	198	1112854							148	1127340			60	1020942
																	835	198	1113052							148	1127488			58	1021000
																	836	198	1113250							148	1127636			55	1021055
																	837	198	1113448							147	1127783			53	1021108
																	838	198	1113646							147	1127930			53	1021161
																	839	197	1113843							147	1128077			52	1021213
																	840	197	1114040							147	1128224
																	841	196	1114236							146	1128370
																	842	194	1114430							145	1128515
																	843	194	1114624							145	1128660
																	844	194	1114818							145	1128805
																	845	194	1115012							144	1128949
																	846	194	1115206							144	1129093
																	847	192	1115398							144	1129237
																	848	191	1115589							144	1129381
																	849	191	1115780							144	1129525
																	850	191	1115971							144	1129669
																	851	191	1116162							144	1129813
																	852	191	1116353							143	1129956
																	853	191	1116544							142	1130098
																	854	190	1116734							142	1130240
																	855	188	1116922							142	1130382
																	856	188	1117110							142	1130524
																	857	186	1117296							141	1130665
																	858	185	1117481							141	1130806
																	859	185	1117666							140	1130946
																	860	184	1117850							138	1131084
																	861	184	1118034							138	1131222
																	862	183	1118217							138	1131360
																	863	182	1118399							138	1131498
																	864	182	1118581							137	1131635
																	865	182	1118763							137	1131772
																	866	182	1118945							136	1131908
																	867	181	1119126							136	1132044
																	868	181	1119307							136	1132180
																	869	181	1119488							136	1132316
																	870	180	1119668							136	1132452
																	871	180	1119848							135	1132587
																	872	180	1120028							135	1132722
																	873	180	1120208							135	1132857
																	874	179	1120387							135	1132992
																	875	179	1120566							135	1133127
																	876	178	1120744							134	1133261
																	877	178	1120922							134	1133395
																	878	178	1121100							134	1133529
																	879	177	1121277							134	1133663
																	880	177	1121454							133	1133796
																	881	176	1121630							133	1133929
																	882	176	1121806							133	1134062
																	883	174	1121980							133	1134195
																	884	174	1122154							132	1134327
																	885	174	1122328							132	1134459
																	886	174	1122502							132	1134591
																	887	174	1122676							132	1134723
																	888	173	1122849							132	1134855
																	889	173	1123022							132	1134987
																	890	172	1123194							132	1135119
																	891	172	1123366							132	1135251
																	892	172	1123538							131	1135382
																	893	171	1123709							131	1135513
																	894	171	1123880							131	1135644
																	895	171	1124051							131	1135775
																	896	171	1124222							130	1135905
																	897	170	1124392							130	1136035
																	898	170	1124562							129	1136164
																	899	169	1124731							129	1136293
																	900	168	1124899							129	1136422
																	901	168	1125067							128	1136550
																	902	167	1125234							128	1136678
																	903	166	1125400							128	1136806
																	904	166	1125566							128	1136934
																	905	165	1125731							128	1137062
																	906	165	1125896							127	1137189
																	907	165	1126061							127	1137316
																	908	165	1126226							127	1137443
																	909	164	1126390							126	1137569
																	910	164	1126554							126	1137695
																	911	164	1126718							126	1137821
																	912	163	1126881							125	1137946
																	913	163	1127044							125	1138071
																	914	163	1127207							124	1138195
																	915	162	1127369							124	1138319
																	916	162	1127531							124	1138443
																	917	162	1127693							124	1138567
																	918	162	1127855							124	1138691
																	919	161	1128016							124	1138815
																	920	160	1128176							123	1138938
																	921	158	1128334							123	1139061
																	922	158	1128492							123	1139184
																	923	158	1128650							123	1139307
																	924	158	1128808							123	1139430
																	925	158	1128966							122	1139552
																	926	158	1129124							122	1139674
																	927	157	1129281							122	1139796
																	928	157	1129438							122	1139918
																	929	157	1129595							121	1140039
																	930	157	1129752							121	1140160
																	931	157	1129909							120	1140280
																	932	156	1130065							120	1140400
																	933	156	1130221							119	1140519
																	934	156	1130377							119	1140638
																	935	156	1130533							119	1140757
																	936	155	1130688							119	1140876
																	937	155	1130843							119	1140995
																	938	154	1130997							119	1141114
																	939	154	1131151							119	1141233
																	940	153	1131304							118	1141351
																	941	153	1131457							118	1141469
																	942	153	1131610							117	1141586
																	943	152	1131762							117	1141703
																	944	152	1131914							117	1141820
																	945	151	1132065							117	1141937
																	946	151	1132216							116	1142053
																	947	151	1132367							116	1142169
																	948	150	1132517							116	1142285
																	949	150	1132667							116	1142401
																	950	149	1132816							115	1142516
																	951	149	1132965							115	1142631
																	952	148	1133113							115	1142746
																	953	147	1133260							115	1142861
																	954	146	1133406							115	1142976
																	955	146	1133552							114	1143090
																	956	146	1133698							113	1143203
																	957	146	1133844							113	1143316
																	958	146	1133990							113	1143429
																	959	145	1134135							113	1143542
																	960	145	1134280							113	1143655
																	961	145	1134425							113	1143768
																	962	145	1134570							112	1143880
																	963	145	1134715							112	1143992
																	964	144	1134859							112	1144104
																	965	144	1135003							111	1144215
																	966	143	1135146							110	1144325
																	967	143	1135289							110	1144435
																	968	142	1135431							110	1144545
																	969	142	1135573							110	1144655
																	970	142	1135715							110	1144765
																	971	141	1135856							110	1144875
																	972	141	1135997							110	1144985
																	973	141	1136138							109	1145094
																	974	141	1136279							109	1145203
																	975	141	1136420							109	1145312
																	976	141	1136561							108	1145420
																	977	141	1136702							108	1145528
																	978	141	1136843							108	1145636
																	979	140	1136983							108	1145744
																	980	140	1137123							108	1145852
																	981	140	1137263							107	1145959
																	982	140	1137403							107	1146066
																	983	140	1137543							107	1146173
																	984	139	1137682							107	1146280
																	985	139	1137821							106	1146386
																	986	139	1137960							106	1146492
																	987	138	1138098							106	1146598
																	988	138	1138236							106	1146704
																	989	138	1138374							105	1146809
																	990	137	1138511							105	1146914
																	991	137	1138648							105	1147019
																	992	137	1138785							105	1147124
																	993	137	1138922							105	1147229
																	994	136	1139058							105	1147334
																	995	136	1139194							105	1147439
																	996	136	1139330							104	1147543
																	997	136	1139466							104	1147647
																	998	135	1139601							104	1147751
																	999	135	1139736							104	1147855
																	1000	135	1139871							104	1147959
																	1001	134	1140005							104	1148063
																	1002	134	1140139							104	1148167
																	1003	134	1140273							104	1148271
																	1004	134	1140407							104	1148375
																	1005	134	1140541							103	1148478
																	1006	134	1140675							103	1148581
																	1007	134	1140809							103	1148684
																	1008	133	1140942							103	1148787
																	1009	133	1141075							102	1148889
																	1010	132	1141207							102	1148991
																	1011	132	1141339							102	1149093
																	1012	131	1141470							102	1149195
																	1013	131	1141601							102	1149297
																	1014	131	1141732							102	1149399
																	1015	131	1141863							102	1149501
																	1016	130	1141993							102	1149603
																	1017	130	1142123							102	1149705
																	1018	130	1142253							101	1149806
																	1019	129	1142382							101	1149907
																	1020	129	1142511							101	1150008
																	1021	129	1142640							101	1150109
																	1022	128	1142768							101	1150210
																	1023	128	1142896							101	1150311
																	1024	127	1143023							101	1150412
																	1025	127	1143150							101	1150513
																	1026	127	1143277							101	1150614
																	1027	127	1143404							100	1150714
																	1028	127	1143531							100	1150814
																	1029	127	1143658							100	1150914
																	1030	126	1143784							99	1151013
																	1031	126	1143910							99	1151112
																	1032	126	1144036							99	1151211
																	1033	126	1144162							99	1151310
																	1034	126	1144288							99	1151409
																	1035	126	1144414							99	1151508
																	1036	125	1144539							99	1151607
																	1037	125	1144664							99	1151706
																	1038	125	1144789							99	1151805
																	1039	125	1144914							99	1151904
																	1040	124	1145038							99	1152003
																	1041	124	1145162							99	1152102
																	1042	124	1145286							99	1152201
																	1043	124	1145410							99	1152300
																	1044	123	1145533							99	1152399
																	1045	123	1145656							99	1152498
																	1046	123	1145779							99	1152597
																	1047	123	1145902							98	1152695
																	1048	123	1146025							98	1152793
																	1049	123	1146148							98	1152891
																	1050	122	1146270							97	1152988
																	1051	122	1146392							96	1153084
																	1052	122	1146514							95	1153179
																	1053	122	1146636							94	1153273
																	1054	122	1146758							93	1153366
																	1055	122	1146880							91	1153457
																	1056	122	1147002							89	1153546
																	1057	122	1147124							87	1153633
																	1058	121	1147245							87	1153720
																	1059	121	1147366							87	1153807
																	1060	121	1147487							84	1153891
																	1061	120	1147607							84	1153975
																	1062	120	1147727							82	1154057
																	1063	120	1147847							82	1154139
																	1064	120	1147967							81	1154220
																	1065	120	1148087							81	1154301
																	1066	120	1148207							80	1154381
																	1067	120	1148327							79	1154460
																	1068	120	1148447							78	1154538
																	1069	119	1148566							74	1154612
																	1070	119	1148685							69	1154681
																	1071	119	1148804							61	1154742
																	1072	119	1148923							57	1154799
																	1073	119	1149042							56	1154855
																	1074	119	1149161
																	1075	119	1149280
																	1076	118	1149398
																	1077	118	1149516
																	1078	118	1149634
																	1079	118	1149752
																	1080	118	1149870
																	1081	118	1149988
																	1082	118	1150106
																	1083	118	1150224
																	1084	118	1150342
																	1085	117	1150459
																	1086	117	1150576
																	1087	117	1150693
																	1088	117	1150810
																	1089	116	1150926
																	1090	116	1151042
																	1091	116	1151158
																	1092	116	1151274
																	1093	116	1151390
																	1094	116	1151506
																	1095	116	1151622
																	1096	116	1151738
																	1097	116	1151854
																	1098	116	1151970
																	1099	115	1152085
																	1100	115	1152200
																	1101	115	1152315
																	1102	115	1152430
																	1103	115	1152545
																	1104	115	1152660
																	1105	115	1152775
																	1106	115	1152890
																	1107	115	1153005
																	1108	114	1153119
																	1109	114	1153233
																	1110	114	1153347
																	1111	114	1153461
																	1112	114	1153575
																	1113	114	1153689
																	1114	113	1153802
																	1115	113	1153915
																	1116	113	1154028
																	1117	113	1154141
																	1118	113	1154254
																	1119	113	1154367
																	1120	113	1154480
																	1121	113	1154593
																	1122	113	1154706
																	1123	113	1154819
																	1124	113	1154932
																	1125	112	1155044
																	1126	112	1155156
																	1127	112	1155268
																	1128	111	1155379
																	1129	111	1155490
																	1130	111	1155601
																	1131	111	1155712
																	1132	110	1155822
																	1133	110	1155932
																	1134	110	1156042
																	1135	110	1156152
																	1136	109	1156261
																	1137	109	1156370
																	1138	109	1156479
																	1139	109	1156588
																	1140	109	1156697
																	1141	109	1156806
																	1142	109	1156915
																	1143	109	1157024
																	1144	108	1157132
																	1145	108	1157240
																	1146	108	1157348
																	1147	108	1157456
																	1148	108	1157564
																	1149	108	1157672
																	1150	108	1157780
																	1151	108	1157888
																	1152	108	1157996
																	1153	108	1158104
																	1154	107	1158211
																	1155	106	1158317
																	1156	106	1158423
																	1157	106	1158529
																	1158	106	1158635
																	1159	106	1158741
																	1160	106	1158847
																	1161	106	1158953
																	1162	105	1159058
																	1163	105	1159163
																	1164	105	1159268
																	1165	105	1159373
																	1166	105	1159478
																	1167	105	1159583
																	1168	105	1159688
																	1169	105	1159793
																	1170	104	1159897
																	1171	104	1160001
																	1172	104	1160105
																	1173	104	1160209
																	1174	104	1160313
																	1175	104	1160417
																	1176	104	1160521
																	1177	104	1160625
																	1178	104	1160729
																	1179	103	1160832
																	1180	103	1160935
																	1181	103	1161038
																	1182	103	1161141
																	1183	103	1161244
																	1184	103	1161347
																	1185	103	1161450
																	1186	103	1161553
																	1187	103	1161656
																	1188	103	1161759
																	1189	103	1161862
																	1190	103	1161965
																	1191	102	1162067
																	1192	102	1162169
																	1193	102	1162271
																	1194	102	1162373
																	1195	102	1162475
																	1196	102	1162577
																	1197	102	1162679
																	1198	102	1162781
																	1199	101	1162882
																	1200	101	1162983
																	1201	101	1163084
																	1202	101	1163185
																	1203	101	1163286
																	1204	101	1163387
																	1205	101	1163488
																	1206	101	1163589
																	1207	101	1163690
																	1208	100	1163790
																	1209	100	1163890
																	1210	100	1163990
																	1211	100	1164090
																	1212	100	1164190
																	1213	100	1164290
																	1214	100	1164390
																	1215	100	1164490
																	1216	100	1164590
																	1217	100	1164690
																	1218	100	1164790
																	1219	99	1164889
																	1220	99	1164988
																	1221	99	1165087
																	1222	99	1165186
																	1223	99	1165285
																	1224	99	1165384
																	1225	99	1165483
																	1226	99	1165582
																	1227	99	1165681
																	1228	99	1165780
																	1229	99	1165879
																	1230	99	1165978
																	1231	99	1166077
																	1232	99	1166176
																	1233	99	1166275
																	1234	99	1166374
																	1235	99	1166473
																	1236	99	1166572
																	1237	99	1166671
																	1238	99	1166770
																	1239	99	1166869
																	1240	99	1166968
																	1241	98	1167066
																	1242	98	1167164
																	1243	98	1167262
																	1244	96	1167358
																	1245	90	1167448
																	1246	83	1167531
																	1247	68	1167599
																	1248	64	1167663
																	1249	60	1167723

## Sheet: Global x Progressive Assembly
	Fecal	Sewage	Fecal	Sewage	Fecal - cumulative	Fecal - cumulative	Sewage - cumulative	Sewage - cumulative
Seed	Global	Global	Progressive	Progressive	Progressive	Global	Progressive	Global
1	6763	5204	6750	7007	6750	6763	7007	5204
2	6510	5114	6552	6209	13302	13273	13216	10318
3	6428	4720	6513	6154	19815	19701	19370	15038
4	6401	3668	6418	5802	26233	26102	25172	18706
5	6326	3559	6404	5759	32637	32428	30931	22265
6	6289	3271	6334	5650	38971	38717	36581	25536
7	6188	2834	6248	5528	45219	44905	42109	28370
8	6143	2711	6182	5524	51401	51048	47633	31081
9	6128	2580	6167	5505	57568	57176	53138	33661
10	6069	2362	6141	5398	63709	63245	58536	36023
11	6015	2197	6110	5384	69819	69260	63920	38220
12	5993	2140	6071	5373	75890	75253	69293	40360
13	5919	2118	6021	5362	81911	81172	74655	42478
14	5918	2086	6007	5260	87918	87090	79915	44564
15	5776	2083	6002	4868	93920	92866	84783	46647
16	5222	2045	5887	4391	99807	98088	89174	48692
17	4009	1894	5831	4274	105638	102097	93448	50586
18	4009	1812	5816	4055	111454	106106	97503	52398
19	3771	1809	5597	4007	117051	109877	101510	54207
20	3757	1697	4848	3915	121899	113634	105425	55904
21	3279	1670	4573	3824	126472	116913	109249	57574
22	3105	1612	4550	3745	131022	120018	112994	59186
23	2533	1602	4355	3718	135377	122551	116712	60788
24	2476	1575	3785	3680	139162	125027	120392	62363
25	2422	1506	3158	3565	142320	127449	123957	63869
26	2276	1506	3113	3565	145433	129725	127522	65375
27	2169	1493	3026	3438	148459	131894	130960	66868
28	1983	1437	2730	3169	151189	133877	134129	68305
29	1880	1426	2689	3131	153878	135757	137260	69731
30	1564	1393	2352	3129	156230	137321	140389	71124
31	1501	1378	1805	2927	158035	138822	143316	72502
32	1501	1316	1599	2669	159634	140323	145985	73818
33	1270	1296	1288	2597	160922	141593	148582	75114
34	1060	1269	1254	2523	162176	142653	151105	76383
35	986	1186	989	2457	163165	143639	153562	77569
36	862	1185	982	2424	164147	144501	155986	78754
37	748	1179	864	2413	165011	145249	158399	79933
38	635	1171	775	2399	165786	145884	160798	81104
39	550	1163	775	2388	166561	146434	163186	82267
40	415	1138	714	2277	167275	146849	165463	83405
41	296	1119	569	2245	167844	147145	167708	84524
42	269	1113	451	2234	168295	147414	169942	85637
43	269	1080	403	2195	168698	147683	172137	86717
44	170	1011	317	2150	169015	147853	174287	87728
45		1010	232	2040	169247		176327	88738
46		1008		2036			178363	89746
47		983		2030			180393	90729
48		962		1997			182390	91691
49		922		1991			184381	92613
50		911		1975			186356	93524
51		901		1960			188316	94425
52		895		1919			190235	95320
53		883		1867			192102	96203
54		868		1861			193963	97071
55		868		1837			195800	97939
56		827		1833			197633	98766
57		819		1814			199447	99585
58		809		1793			201240	100394
59		809		1753			202993	101203
60		788		1742			204735	101991
61		782		1698			206433	102773
62		775		1697			208130	103548
63		772		1676			209806	104320
64		772		1655			211461	105092
65		743		1648			213109	105835
66		741		1529			214638	106576
67		739		1480			216118	107315
68		727		1479			217597	108042
69		725		1436			219033	108767
70		724		1418			220451	109491
71		710		1417			221868	110201
72		709		1365			223233	110910
73		705		1327			224560	111615
74		690		1306			225866	112305
75		682		1279			227145	112987
76		675		1266			228411	113662
77		671		1263			229674	114333
78		665		1260			230934	114998
79		664		1244			232178	115662
80		663		1234			233412	116325
81		658		1228			234640	116983
82		646		1222			235862	117629
83		642		1197			237059	118271
84		638		1169			238228	118909
85		621		1168			239396	119530
86		608		1157			240553	120138
87		606		1150			241703	120744
88		605		1120			242823	121349
89		604		1118			243941	121953
90		602		1100			245041	122555
91		600		1092			246133	123155
92		585		1061			247194	123740
93		583		1039			248233	124323
94		581		1037			249270	124904
95		581		1033			250303	125485
96		578		1025			251328	126063
97		575		1024			252352	126638
98		572		1023			253375	127210
99		571		995			254370	127781
100		568		991			255361	128349
101		564		990			256351	128913
102		554		980			257331	129467
103		551		971			258302	130018
104		537		951			259253	130555
105		536		942			260195	131091
106		533		926			261121	131624
107		525		922			262043	132149
108		510		908			262951	132659
109		506		904			263855	133165
110		504		900			264755	133669
111		500		870			265625	134169
112		499		825			266450	134668
113		498		818			267268	135166
114		493		816			268084	135659
115		485		809			268893	136144
116		479		793			269686	136623
117		474		773			270459	137097
118		471		732			271191	137568
119		464		730			271921	138032
120		457		724			272645	138489
121		456		722			273367	138945
122		453		721			274088	139398
123		451		711			274799	139849
124		451		691			275490	140300
125		445		684			276174	140745
126		444		683			276857	141189
127		438		662			277519	141627
128		428		661			278180	142055
129		424		653			278833	142479
130		421		645			279478	142900
131		421		637			280115	143321
132		418		633			280748	143739
133		417		632			281380	144156
134		415		630			282010	144571
135		415		629			282639	144986
136		415		626			283265	145401
137		415		623			283888	145816
138		415		615			284503	146231
139		414		602			285105	146645
140		413		591			285696	147058
141		408		587			286283	147466
142		407		587			286870	147873
143		407		585			287455	148280
144		404		579			288034	148684
145		404		578			288612	149088
146		402		573			289185	149490
147		402		557			289742	149892
148		397		555			290297	150289
149		393		554			290851	150682
150		389		553			291404	151071
151		384		553			291957	151455
152		381		545			292502	151836
153		376		542			293044	152212
154		373		532			293576	152585
155		370		531			294107	152955
156		368		531			294638	153323
157		368		528			295166	153691
158		362		528			295694	154053
159		362		522			296216	154415
160		357		519			296735	154772
161		355		515			297250	155127
162		355		501			297751	155482
163		354		499			298250	155836
164		353		498			298748	156189
165		351		493			299241	156540
166		351		492			299733	156891
167		349		490			300223	157240
168		344		489			300712	157584
169		343		483			301195	157927
170		342		482			301677	158269
171		338		480			302157	158607
172		338		476			302633	158945
173		336		472			303105	159281
174		334		466			303571	159615
175		331		465			304036	159946
176		331		463			304499	160277
177		328		461			304960	160605
178		326		460			305420	160931
179		324		454			305874	161255
180		324		451			306325	161579
181		321		448			306773	161900
182		321		446			307219	162221
183		320		437			307656	162541
184		314		433			308089	162855
185		313		427			308516	163168
186		311		425			308941	163479
187		309		422			309363	163788
188		308		422			309785	164096
189		307		421			310206	164403
190		307		417			310623	164710
191		306		416			311039	165016
192		305		416			311455	165321
193		305		415			311870	165626
194		300		415			312285	165926
195		298		414			312699	166224
196		295		410			313109	166519
197		294		408			313517	166813
198		291		403			313920	167104
199		291		399			314319	167395
200		290		393			314712	167685
201		289		390			315102	167974
202		289		384			315486	168263
203		286		383			315869	168549
204		285		371			316240	168834
205		285		371			316611	169119
206		284		369			316980	169403
207		283		353			317333	169686
208		283		343			317676	169969
209		282		340			318016	170251
210		280		337			318353	170531
211		279		324			318677	170810
212		277		316			318993	171087
213		274		316			319309	171361
214		273		315			319624	171634
215		269		314			319938	171903
216		269		312			320250	172172
217		265		311			320561	172437
218		265		307			320868	172702
219		264		306			321174	172966
220		263		304			321478	173229
221		262		304			321782	173491
222		262		302			322084	173753
223		262		297			322381	174015
224		259		296			322677	174274
225		258		294			322971	174532
226		258		291			323262	174790
227		258		285			323547	175048
228		257		283			323830	175305
229		253		281			324111	175558
230		253		278			324389	175811
231		253		278			324667	176064
232		253		277			324944	176317
233		252		277			325221	176569
234		251		275			325496	176820
235		250		274			325770	177070
236		249		270			326040	177319
237		249		269			326309	177568
238		247		269			326578	177815
239		246		261			326839	178061
240		246		261			327100	178307
241		246		253			327353	178553
242		246		253			327606	178799
243		245		252			327858	179044
244		245		252			328110	179289
245		244		252			328362	179533
246		243		250			328612	179776
247		243		250			328862	180019
248		243		249			329111	180262
249		240		248			329359	180502
250		238		246			329605	180740
251		237		244			329849	180977
252		236		238			330087	181213
253		231		238			330325	181444
254		228		236			330561	181672
255		227		235			330796	181899
256		227		233			331029	182126
257		227		231			331260	182353
258		225		231			331491	182578
259		225		231			331722	182803
260		224		229			331951	183027
261		223		228			332179	183250
262		221		224			332403	183471
263		221		223			332626	183692
264		221		223			332849	183913
265		219		219			333068	184132
266		218		219			333287	184350
267		218		218			333505	184568
268		218		212			333717	184786
269		216		212			333929	185002
270		215		211			334140	185217
271		215		210			334350	185432
272		214		209			334559	185646
273		213		208			334767	185859
274		213		208			334975	186072
275		212		202			335177	186284
276		212		201			335378	186496
277		211		201			335579	186707
278		211		196			335775	186918
279		211		187			335962	187129
280		211		185			336147	187340
281		211		184			336331	187551
282		209		181			336512	187760
283		209		178			336690	187969
284		208		174			336864	188177
285		208		173			337037	188385
286		208		173			337210	188593
287		208		171			337381	188801
288		207		169			337550	189008
289		204		169			337719	189212
290		204		169			337888	189416
291		203		168			338056	189619
292		203		166			338222	189822
293		201		166			338388	190023
294		201		166			338554	190224
295		201		166			338720	190425
296		200		166			338886	190625
297		200		166			339052	190825
298		198		165			339217	191023
299		197		165			339382	191220
300		196		165			339547	191416
301		196		165			339712	191612
302		195		165			339877	191807
303		194		165			340042	192001
304		193		165			340207	192194
305		192		165			340372	192386
306		191		164			340536	192577
307		191		163			340699	192768
308		190		163			340862	192958
309		188		163			341025	193146
310		187		163			341188	193333
311		187		163			341351	193520
312		187		162			341513	193707
313		186		162			341675	193893
314		184		162			341837	194077
315		184		162			341999	194261
316		182		161			342160	194443
317		182		161			342321	194625
318		181		161			342482	194806
319		181		161			342643	194987
320		180		160			342803	195167
321		179		160			342963	195346
322		178		159			343122	195524
323		178		159			343281	195702
324		178		159			343440	195880
325		177		159			343599	196057
326		176		158			343757	196233
327		175		157			343914	196408
328		174		157			344071	196582
329		172		157			344228	196754
330		171		156			344384	196925
331		171		156			344540	197096
332		171		156			344696	197267
333		169		156			344852	197436
334		168		155			345007	197604
335		167		155			345162	197771
336		167		154			345316	197938
337		166		153			345469	198104
338		165		153			345622	198269
339		164		153			345775	198433
340		163		152			345927	198596
341		162		152			346079	198758
342		162		152			346231	198920
343		162		151			346382	199082
344		162		151			346533	199244
345		162		150			346683	199406
346		161		149			346832	199567
347		160		149			346981	199727
348		160		148			347129	199887
349		160		148			347277	200047
350		159		148			347425	200206
351		157		148			347573	200363
352		157		147			347720	200520
353		157		147			347867	200677
354		154		147			348014	200831
355		154		147			348161	200985
356		154		147			348308	201139
357		153		146			348454	201292
358		152		145			348599	201444
359		152		144			348743	201596
360		151		143			348886	201747
361		151		142			349028	201898
362		150		142			349170	202048
363		150		141			349311	202198
364		149		140			349451	202347
365		149		140			349591	202496
366		149		139			349730	202645
367		149		139			349869	202794
368		148		139			350008	202942
369		148		139			350147	203090
370		148		139			350286	203238
371		148		139			350425	203386
372		148		137			350562	203534
373		148		137			350699	203682
374		147		137			350836	203829
375		147		136			350972	203976
376		146		136			351108	204122
377		145		136			351244	204267
378		145		135			351379	204412
379		145		135			351514	204557
380		144		135			351649	204701
381		144		135			351784	204845
382		144		134			351918	204989
383		144		134			352052	205133
384		144		132			352184	205277
385		144		132			352316	205421
386		143		132			352448	205564
387		143		131			352579	205707
388		142		131			352710	205849
389		142		131			352841	205991
390		142		130			352971	206133
391		141		129			353100	206274
392		140		128			353228	206414
393		139		128			353356	206553
394		139		127			353483	206692
395		139		127			353610	206831
396		139		126			353736	206970
397		138		125			353861	207108
398		138		121			353982	207246
399		138		121			354103	207384
400		138		121			354224	207522
401		138		120			354344	207660
402		138		120			354464	207798
403		137		120			354584	207935
404		134		119			354703	208069
405		134		119			354822	208203
406		134		118			354940	208337
407		134		118			355058	208471
408		134		117			355175	208605
409		133		116			355291	208738
410		133		116			355407	208871
411		133		115			355522	209004
412		131		114			355636	209135
413		131		112			355748	209266
414		131		111			355859	209397
415		131		111			355970	209528
416		130		110			356080	209658
417		130		109			356189	209788
418		130		109			356298	209918
419		130		107			356405	210048
420		129		107			356512	210177
421		128		106			356618	210305
422		128		106			356724	210433
423		128		105			356829	210561
424		128		105			356934	210689
425		128		105			357039	210817
426		128		104			357143	210945
427		127		104			357247	211072
428		127		103			357350	211199
429		127		103			357453	211326
430		127		103			357556	211453
431		126		102			357658	211579
432		125		102			357760	211704
433		124		101			357861	211828
434		122		101			357962	211950
435		122		100			358062	212072
436		122		100			358162	212194
437		121		100			358262	212315
438		120		100			358362	212435
439		120		100			358462	212555
440		120		99			358561	212675
441		120		99			358660	212795
442		119		99			358759	212914
443		119		99			358858	213033
444		118		99			358957	213151
445		118		99			359056	213269
446		117		99			359155	213386
447		116		98			359253	213502
448		114		90			359343	213616
449		114		88			359431	213730
450		114		83			359514	213844
451		114		76			359590	213958
452		113		73			359663	214071
453		112		66			359729	214183
454		111						214294
455		109						214403
456		109						214512
457		108						214620
458		108						214728
459		108						214836
460		107						214943
461		107						215050
462		106						215156
463		105						215261
464		105						215366
465		104						215470
466		104						215574
467		103						215677
468		101						215778
469		101						215879
470		101						215980
471		100						216080

## Sheet: Multiple seeds
	Fecal	Cumul. Fecal	Fecal	Fecal	Cumul. Fecal	Fecal	Fecal	Cumul. Fecal	Fecal	Cumul. Fecal	Fecal	Cumul. Fecal	Fecal	Cumul. Fecal	Fecal	Cumul. Fecal	Fecal	Fecal
Contig	VP1R4	VP1R4	VP4R1 all	VP4R1	VP4R1	VP1R4/VP4R1 all	VP1R4/VP4R1	VP1R4/VP4R1	VP1R1	VP1R1	VP1R1/VP1R4	VP1R1/VP1R4	VP4R3	VP4R3	VP4R1/VP4R3	VP4R1/VP4R3	VP1R1/VP1R4/VP4R1/VP4R3	VP1R1/VP1R4/VP4R1/VP4R3
1	6750	6750	8415	8415	8415	6599	6599	6599	6837	6837	10911	10911	6707	6707	6542	6542	6727	6727
2	6552	13302	7116	7116	15531	6540	6540	13139	6750	13587	6750	17661	6501	13208	6534	13076	6617	13344
3	6513	19815	6605	6605	22136	6526	6526	19665	6671	20258	6686	24347	6465	19673	6480	19556	6458	19802
4	6418	26233	6574	6574	28710	6509	6509	26174	6551	26809	6636	30983	6443	26116	6385	25941	6431	26233
5	6404	32637	6540	6540	35250	6404	6404	32578	6517	33326	6550	37533	6372	32488	6372	32313	6322	32555
6	6334	38971	6525	6525	41775	6383	6383	38961	6206	39532	6401	43934	6363	38851	6364	38677	6280	38835
7	6248	45219	6441	6441	48216	6309	6309	45270	6195	45727	6320	50254	6328	45179	6347	45024	6274	45109
8	6182	51401	6387	6387	54603	6280	6280	51550	6192	51919	6192	56446	6282	51461	6221	51245	6221	51330
9	6167	57568	6371	6371	60974	6251	6251	57801	6101	58020	6183	62629	6265	57726	6163	57408	6220	57550
10	6141	63709	6332	6332	67306	6220	6220	64021	6098	64118	6168	68797	6251	63977	6128	63536	6180	63730
11	6071	69780	6314	6314	73620	6127	6127	70148	5962	70080	6116	74913	6215	70192	6098	69634	6170	69900
12	6021	75801	6228	6228	79848	6120	6120	76268	5900	75980	6073	80986	6182	76374	6019	75653	6153	76053
13	6007	81808	6163	6163	86011	6118	6118	82386	5897	81877	6069	87055	6150	82524	6019	81672	6144	82197
14	6002	87810	6153	6153	92164	6065	6065	88451	5887	87764	6066	93121	6135	88659	5993	87665	6124	88321
15	5887	93697	6125	6125	98289	6025	6025	94476	5757	93521	6046	99167	6027	94686	5992	93657	6064	94385
16	5831	99528	6103	6103	104392	5970	5970	100446	5750	99271	6000	105167	6023	100709	5979	99636	6034	100419
17	5816	105344	6082	6082	110474	5919	5919	106365	5724	104995	5937	111104	5944	106653	5968	105604	5919	106338
18	5597	110941	5979	5979	116453	5912	5912	112277	5718	110713	5884	116988	5890	112543	5760	111364	5845	112183
19	4848	115789	5887	5887	122340	5887	5887	118164	5583	116296	5831	122819	5829	118372	5736	117100	5837	118020
20	4573	120362	5760	5760	128100	5756	5756	123920	5527	121823	5647	128466	5819	124191	5426	122526	5803	123823
21	4550	124912	5702	5702	133802	5711	5711	129631	5492	127315	5523	133989	5716	129907	5409	127935	5775	129598
22	4355	129267	5688	5688	139490	5640	5640	135271	5485	132800	4817	138806	5673	135580	5314	133249	5741	135339
23	3964	133231	5573	5516	145006	5585	5585	140856	5329	138129	4815	143621	5494	141074	4725	137974	5736	141075
24	3785	137016	5565	5486	150492	5573	5477	146333	5147	143276	4574	148195	5301	146375	4315	142289	5529	146604
25	3158	140174	5516	4725	155217	5565	4806	151139	4852	148128	4504	152699	3785	150160	3785	146074	5253	151857
26	3113	143287	5486	4264	159481	5477	4787	155926	4426	152554	4393	157092	3160	153320	3255	149329	4819	156676
27	3026	146313	5338	4110	163591	5338	4725	160651	4393	156947	4356	161448	1756	155076	2417	151746	4725	161401
28	2689	149002	5262	3968	167559	5263	4535	165186	4133	161080	3841	165289	1546	156622	2395	154141	4720	166121
29	2352	151354	5077	3510	171069	4898	4355	169541	3826	164906	3808	169097	1509	158131	2364	156505	4649	170770
30	2306	153660	4898	2977	174046	4806	3785	173326	3785	168691	3785	172882	1397	159528	1857	158362	4504	175274
31	1805	155465	4815	2952	176998	4787	3771	177097	3490	172181	3549	176431	1366	160894	1665	160027	4393	179667
32	1690	157155	4725	2364	179362	4725	3258	180355	2624	174805	3189	179620	986	161880	1584	161611	4356	184023
33	1599	158754	4264	1390	180752	4657	3026	183381	2105	176910	3161	182781	946	162826	1533	163144	3785	187808
34	1288	160042	4110	1197	181949	4535	2977	186358	2021	178931	2623	185404	288	163114	1530	164674	3578	191386
35	1254	161296	3968	665	182614	4355	2952	189310	1962	180893	2388	187792	271	163385	1390	166064	3420	194806
36	989	162285	3510	631	183245	3785	2741	192051	1934	182827	2380	190172	249	163634	1059	167123	3161	197967
37	982	163267	2977	569	183814	3771	2689	194740	1663	184490	2211	192383			986	168109	2858	200825
38	864	164131	2952	475	184289	3258	2244	196984	1337	185827	1672	194055			967	169076	2786	203611
39	775	164906	2364	407	184696	3026	2127	199111	1245	187072	1663	195718			944	170020	2635	206246
40	714	165620	1495	284	184980	2977	2101	201212	1197	188269	1646	197364			896	170916	2623	208869
41	569	166189	1390	206	185186	2952	2070	203282	1000	189269	1384	198748			652	171568	2375	211244
42	451	166640	1197			2741	1977	205259	831	190100	1336	200084			591	172159	2364	213608
43	403	167043	916			2689	1961	207220	740	190840	1311	201395			473	172632	2333	215941
44	317	167360	851			2244	1941	209161	499	191339	1254	202649			443	173075	2213	218154
45	232	167592	665			2127	1663	210824	434	191773	831	203480			418	173493	2097	220251
46			631			2101	1599	212423	414	192187	795	204275			374	173867	1759	222010
47			602			2070	1422	213845	382	192569	472	204747			224	174091	1672	223682
48			569			1977	1415	215260	372	192941	464	205211					1663	225345
49			475			1961	1390	216650	354	193295	442	205653					1634	226979
50			470			1941	1334	217984	337	193632	434	206087					1584	228563
51			407			1663	1288	219272			430	206517					1539	230102
52			340			1599	1254	220526			430	206947					1530	231632
53			320			1495	990	221516			414	207361					1475	233107
54			284			1422	984	222500			382	207743					1390	234497
55			206			1415	918	223418			270	208013					1336	235833
56			141			1390	908	224326									1316	237149
57			138			1370	899	225225									1315	238464
58						1334	864	226089									1276	239740
59						1288	755	226844									1266	241006
60						1254	665	227509									1254	242260
61						990	631	228140									1187	243447
62						984	591	228731									1173	244620
63						918	450	229181									986	245606
64						916	384	229565									944	246550
65						908	336	229901									896	247446
66						899	332	230233									863	248309
67						864	306	230539									850	249159
68						851	301	230840									836	249995
69						755	280	231120									831	250826
70						676	272	231392									640	251466
71						665											630	252096
72						631											624	252720
73						591											589	253309
74						470											553	253862
75						450											529	254391
76						445											513	254904
77						384											473	255377
78						336											464	255841
79						332											457	256298
80						306											443	256741
81						301											442	257183
82						280											434	257617
83						272											420	258037
84						272											418	258455
85						120											414	258869
86																	382	259251
87																	338	259589
88																	289	259878
89																	270	260148
90																	267	260415
91																	261	260676
92
93
94
95
96
97
98
99
100
101
102
103
104
105
106
107
108
109
110
111
112
113
114
115
116
117
118
119
120
121
122
123
124
125
126
127
128
129
130
131
132
133
134
135
136
137
138
139
140
141
142
143
144
145
146
147
148
149
150
151
152
153
154
155
156
157
158
159
160
161
162
163
164
165
166
167
168
169
170
171
172
173
174
175
176
177
178
179
180
181
182
183
184
185
186
187
188
189
190
191
192
193
194
195
196
197
198
199
200
201
202
203
204
205
206
207
208
209
210
211
212
213
214
215
216
217
218
219
220
221
222
223
224
225
226
227
228
229
230
231
232
233
234
235
236
237
238
239
240
241
242
243
244
245
246
247
248
249
250
251
252
253
254
255
256
257
258
259
260
261
262
263
264
265
266
267
268
269
270
271
272
273
274
275
276
277
278
279
280
281
282
283
284
285
286
287
288
289
290
291
292
293
294
295
296
297
298
299
300
301
302
303
304
305
306
307
308
309
310
311
312
313
314
315
316
317
318
319
320
321
322
323
324
325
326
327
328
329
330
331
332
333
334
335
336
337
338
339
340
341
342
343
344
345
346
347
348
349
350
351
352
353
354
355
356
357
358
359
360
361
362
363
364
365
366
367
368
369
370
371
372
373
374
375
376
377
378
379
380
381
382
383
384
385
386
387
388
389
390
391
392
393
394
395
396
397
398
399
400
401
402
403
404
405
406
407
408
409
410
411
412
413
414
415
416
417
418
419
420
421
422
423
424
425
426
427
428
429
430
431
432
433
434
435
436
437
438
439
440
441
442
443
444
445
446
447
448
449
450
451
452
453
454
455
456
457
458
459
460
461
462
463
464
465
466
467
468
469
470
